# Supplementary material for: 2-[(2,4-Dimethyl­phen­yl)imino­meth­yl]-3,5-dimethoxy­phenol
Source: Acta Crystallogr Sect E Struct Rep Online. 2009 Jun 13;65(Pt 7):o1572. doi: 10.1107/S1600536809021278 (PMC2969358; doi:10.1107/S1600536809021278)
Supplement: Supplementary file 2 [file e-65-o1572-Isup2.hkl]

#
# h,k,l, Fc-squared, Fo-squared, sigma(Fo-squared) and status flag
#
data_I
_shelx_title ' I         P   21/c     R = 0.05'
_shelx_refln_list_code          4
_shelx_F_calc_maximum      230.30
_exptl_crystal_F_000       608.00
_reflns_d_resolution_high  0.8214
 
loop_
 _symmetry_equiv_pos_as_xyz
 'x, y, z'
 '-x, y+1/2, -z+1/2'
 '-x, -y, -z'
 'x, -y-1/2, z-1/2'
 
_cell_length_a     4.7070
_cell_length_b    11.2830
_cell_length_c    28.2160
_cell_angle_alpha  90.000
_cell_angle_beta   97.542
_cell_angle_gamma  90.000
 
_shelx_F_squared_multiplier     1.000
 
loop_
 _refln_index_h
 _refln_index_k
 _refln_index_l
 _refln_F_squared_calc
 _refln_F_squared_meas
 _refln_F_squared_sigma
 _refln_observed_status
   1   0   0     3256.96     3163.80     33.91 o
   2   0   0      160.57      152.13      5.53 o
   3   0   0      921.43      956.40      8.31 o
   4   0   0        4.24        3.96      3.13 o
   5   0   0        2.27        3.17      3.32 o
   1   1   0      275.41      266.69      4.39 o
   2   1   0       60.86       54.61      2.96 o
   3   1   0      555.45      551.97     11.19 o
   4   1   0        1.15        4.47      2.59 o
   5   1   0        1.02        1.26      2.97 o
   0   2   0     7562.56     7341.86     74.22 o
   1   2   0     3980.94     3760.73     41.03 o
   2   2   0      204.05      182.17      3.17 o
   3   2   0      229.04      250.05      3.38 o
   4   2   0       36.05       38.94      2.81 o
   5   2   0        8.10        6.87      3.09 o
   1   3   0     1536.62     1493.01      7.75 o
   2   3   0        0.19        1.07      2.05 o
   3   3   0       46.27       48.36      2.27 o
   4   3   0       93.35       97.46      2.90 o
   5   3   0        1.39        4.72      2.75 o
   0   4   0       40.82       33.35      4.01 o
   1   4   0       14.21       19.53      2.43 o
   2   4   0      119.78      128.45      2.32 o
   3   4   0      215.31      210.73      2.69 o
   4   4   0        8.65        6.95      2.49 o
   5   4   0       13.19       11.34      3.04 o
   1   5   0     1616.88     1626.14     22.02 o
   2   5   0      226.40      237.75      2.65 o
   3   5   0       17.13       15.29      2.27 o
   4   5   0      101.46       94.08      3.21 o
   5   5   0       17.47       15.70      3.60 o
   0   6   0       15.45       23.68      2.81 o
   1   6   0      135.62      134.81      2.44 o
   2   6   0        0.08        0.65      1.84 o
   3   6   0       68.61       76.37      2.33 o
   4   6   0       96.18       96.08      2.55 o
   5   6   0        4.31        4.45      3.08 o
   1   7   0       17.22       15.20      2.10 o
   2   7   0      219.83      230.95      2.39 o
   3   7   0       28.97       29.78      2.07 o
   4   7   0        9.33       12.26      2.14 o
   0   8   0      541.83      508.71      3.99 o
   1   8   0        9.70       11.45      1.83 o
   2   8   0        3.85        3.74      2.07 o
   3   8   0       13.29       12.43      1.90 o
   4   8   0        1.54        0.95      2.40 o
   1   9   0       54.96       53.21      2.50 o
   2   9   0       31.28       35.62      2.70 o
   3   9   0       44.17       38.49      1.88 o
   4   9   0        0.89        3.51      2.57 o
   0  10   0        2.53        7.31      2.70 o
   1  10   0       35.34       34.92      1.88 o
   2  10   0       23.81       24.62      2.23 o
   3  10   0        0.86        1.74      2.08 o
   1  11   0       25.42       25.36      1.98 o
   2  11   0       13.96       16.07      2.23 o
   3  11   0        8.24        9.98      2.16 o
   0  12   0        4.30        4.17      2.83 o
   1  12   0        1.43        4.36      2.06 o
   2  12   0        1.20        3.91      2.12 o
   1  13   0        0.00        5.55      2.03 o
  -5   1   1        3.68        2.21      2.90 o
  -4   1   1        0.37       -0.03      2.80 o
  -3   1   1       94.43       96.71      3.26 o
  -2   1   1      622.18      597.84      5.16 o
  -1   1   1      809.99      699.84     17.34 o
   0   1   1        5.49        5.73      3.90 o
   1   1   1      532.12      499.79      5.17 o
   2   1   1        4.94        7.98      2.53 o
   3   1   1      822.10      806.82      7.15 o
   4   1   1        5.96        7.40      2.58 o
   5   1   1        0.36       -1.03      3.01 o
  -5   2   1       24.85       29.24      3.56 o
  -4   2   1      124.27      135.32      3.30 o
  -3   2   1      301.42      299.80      8.48 o
  -2   2   1       60.27       62.40      2.59 o
  -1   2   1     1625.46     1612.54      7.23 o
   0   2   1     4619.11     4551.99     22.62 o
   1   2   1       42.37       36.46      2.83 o
   2   2   1      214.71      207.91      3.02 o
   3   2   1       33.36       36.04      2.57 o
   4   2   1       49.95       52.85      3.12 o
   5   2   1       11.07       10.45      3.09 o
  -5   3   1        2.12        2.39      2.98 o
  -4   3   1        0.33        1.20      2.58 o
  -3   3   1       47.48       44.78      2.34 o
  -2   3   1      195.80      186.19      2.60 o
  -1   3   1        8.00        7.02      2.55 o
   0   3   1       79.03       74.26      3.13 o
   1   3   1      246.79      252.50      4.19 o
   2   3   1      197.45      176.99      3.36 o
   3   3   1        8.08        8.00      2.24 o
   4   3   1      292.49      308.32      5.07 o
   5   3   1        0.54        0.34      3.01 o
  -5   4   1       14.23       19.07      2.92 o
  -4   4   1       35.54       35.22      2.66 o
  -3   4   1      107.62      102.54      2.40 o
  -2   4   1      340.29      400.24      3.18 o
  -1   4   1        1.68       -0.11      2.23 o
   0   4   1       30.36       25.77      2.51 o
   1   4   1      574.24      599.60      5.16 o
   2   4   1        1.21        5.16      1.93 o
   3   4   1        0.38        0.90      1.94 o
   4   4   1      300.04      317.32      3.58 o
   5   4   1        1.09        2.76      2.88 o
  -5   5   1        2.29        3.47      3.29 o
  -4   5   1        0.10        1.90      2.68 o
  -3   5   1        0.00        1.22      2.10 o
  -2   5   1      194.27      207.02      2.64 o
  -1   5   1        0.91        3.70      2.07 o
   0   5   1        0.51        1.80      1.96 o
   1   5   1     2689.36     2837.02     24.18 o
   2   5   1      167.11      177.09      2.37 o
   3   5   1        2.79        5.68      2.24 o
   4   5   1      161.39      176.67      4.42 o
   5   5   1       15.74       14.26      3.21 o
  -5   6   1        0.02       -3.96      3.96 o
  -4   6   1       12.66       15.08      2.71 o
  -3   6   1       29.21       29.93      2.14 o
  -2   6   1       10.55       12.74      1.92 o
  -1   6   1       11.04       18.22      2.00 o
   0   6   1      166.24      164.09      2.46 o
   1   6   1       17.51       19.20      2.09 o
   2   6   1       63.41       61.62      1.90 o
   3   6   1       19.49       21.96      2.01 o
   4   6   1        4.09        5.07      2.50 o
   5   6   1       26.45       18.87      3.37 o
  -4   7   1        8.19        5.80      2.20 o
  -3   7   1       34.23       31.77      2.17 o
  -2   7   1        0.13       -0.01      1.82 o
  -1   7   1       16.29       21.93      2.14 o
   0   7   1       32.02       27.89      2.02 o
   1   7   1       29.68       34.81      1.95 o
   2   7   1       96.25      100.52      2.43 o
   3   7   1        8.98        8.84      1.74 o
   4   7   1       17.94       19.86      2.12 o
  -4   8   1        6.02        7.04      2.71 o
  -3   8   1        0.20        0.11      2.09 o
  -2   8   1        1.42        4.32      1.92 o
  -1   8   1       14.07       15.82      1.86 o
   0   8   1       75.05       72.22      2.11 o
   1   8   1      117.99      117.17      2.21 o
   2   8   1        0.16        1.67      1.90 o
   3   8   1       19.30       16.19      1.96 o
   4   8   1        2.54        1.57      2.14 o
  -4   9   1        1.68        0.43      2.62 o
  -3   9   1      127.85      120.11      2.45 o
  -2   9   1        4.74        7.37      1.99 o
  -1   9   1       92.10       92.46      2.90 o
   0   9   1     1254.72     1214.11     31.32 o
   1   9   1        1.44       -1.44      2.11 o
   2   9   1        0.02        1.97      1.83 o
   3   9   1        6.12        5.12      2.16 o
   4   9   1        7.69       11.16      2.56 o
  -3  10   1        1.21       -0.56      2.22 o
  -2  10   1        3.91        7.51      1.89 o
  -1  10   1       47.43       51.01      2.09 o
   0  10   1      602.99      576.64     12.02 o
   1  10   1      149.94      145.91      2.44 o
   2  10   1        0.80        5.58      2.02 o
   3  10   1       13.74       12.49      2.05 o
  -3  11   1       10.80        9.33      2.24 o
  -2  11   1        0.08        0.65      2.14 o
  -1  11   1        1.61        8.38      2.26 o
   0  11   1      238.43      245.84      5.21 o
   1  11   1        2.14        5.27      2.03 o
   2  11   1        2.10        4.86      2.29 o
   3  11   1        9.16        6.20      2.20 o
  -2  12   1        0.59        1.14      1.97 o
  -1  12   1        0.01        1.11      2.31 o
   0  12   1        0.01       -1.00      1.99 o
   1  12   1       14.69       18.98      2.21 o
   2  12   1        0.04        4.20      2.04 o
  -1  13   1       10.40       11.52      2.30 o
   0  13   1        2.22        3.25      2.03 o
   1  13   1        0.27        2.31      2.15 o
  -5   0   2        9.29        5.11      4.78 o
  -4   0   2       47.81       54.48      4.12 o
  -3   0   2      355.56      362.63      6.37 o
  -2   0   2        0.19       -0.20      3.31 o
  -1   0   2       42.16       57.59      6.88 o
   0   0   2     1794.70     1948.74     22.21 o
   1   0   2      973.96     1027.28     14.17 o
   2   0   2      130.37      131.61      4.20 o
   3   0   2       51.59       49.34      3.60 o
   4   0   2       32.42       35.02      4.82 o
   5   0   2       16.69       18.38      3.88 o
  -5   1   2        8.64        9.05      3.40 o
  -4   1   2       93.03       98.08      3.40 o
  -3   1   2      136.48      135.77      3.13 o
  -2   1   2      207.80      201.47      4.39 o
  -1   1   2     3360.73     3378.38     25.49 o
   0   1   2    11547.30    11876.97     69.95 o
   1   1   2        4.63        3.94      3.06 o
   2   1   2      277.47      277.30      3.35 o
   3   1   2        2.46        2.63      2.41 o
   4   1   2        2.25        4.12      2.68 o
   5   1   2        7.44        8.31      3.34 o
  -5   2   2       59.77       59.77      3.09 o
  -4   2   2        1.85        3.00      3.10 o
  -3   2   2      126.66      132.95      3.62 o
  -2   2   2       72.05       67.15      2.60 o
  -1   2   2      866.23      772.02     33.91 o
   0   2   2     1067.36     1001.03      6.54 o
   1   2   2      131.12      126.37      2.77 o
   2   2   2       79.76       75.40      2.36 o
   3   2   2       88.44       85.54      2.63 o
   4   2   2       89.00       92.48      2.59 o
   5   2   2        3.39        5.83      2.71 o
  -5   3   2       28.60       28.31      3.19 o
  -4   3   2       12.52       13.46      3.19 o
  -3   3   2        0.21        1.14      2.32 o
  -2   3   2       22.65       27.30      2.23 o
  -1   3   2      153.64      154.65      3.07 o
   0   3   2      269.82      234.89      3.62 o
   1   3   2       94.59       78.58      2.72 o
   2   3   2      411.60      375.74      4.13 o
   3   3   2       83.41       80.25      2.40 o
   4   3   2        2.83        3.52      2.63 o
   5   3   2        1.78        4.29      3.34 o
  -5   4   2        2.20        4.08      3.12 o
  -4   4   2        0.99        0.69      2.58 o
  -3   4   2       15.65       16.01      2.27 o
  -2   4   2        2.51        6.69      2.10 o
  -1   4   2      721.94      689.18      4.19 o
   0   4   2       58.31       54.32      2.56 o
   1   4   2     3094.50     3059.57     59.94 o
   2   4   2       57.44       74.62      2.19 o
   3   4   2        1.72        2.39      2.09 o
   4   4   2      332.56      352.12      3.71 o
   5   4   2        0.12        1.24      2.73 o
  -5   5   2        9.95        5.71      4.87 o
  -4   5   2       25.61       28.90      2.63 o
  -3   5   2        2.06        3.26      2.25 o
  -2   5   2       36.22       42.93      2.11 o
  -1   5   2       38.53       38.82      2.37 o
   0   5   2       90.73       79.99      5.12 o
   1   5   2      145.06      123.44      2.30 o
   2   5   2      105.97      105.32      2.17 o
   3   5   2        0.03        3.17      2.21 o
   4   5   2      454.26      484.53      6.67 o
   5   5   2        6.15        5.81      3.10 o
  -5   6   2        5.37        8.84      4.92 o
  -4   6   2        0.37        4.48      2.55 o
  -3   6   2       16.46       17.14      1.84 o
  -2   6   2      650.98      649.48     10.77 o
  -1   6   2       26.29       34.14      1.95 o
   0   6   2        0.59        3.63      1.90 o
   1   6   2      660.72      731.07      4.80 o
   2   6   2        8.83        6.21      1.89 o
   3   6   2       43.98       46.48      2.57 o
   4   6   2       18.00       18.10      2.93 o
   5   6   2        5.83        7.46      3.40 o
  -4   7   2        7.17        8.30      2.71 o
  -3   7   2        6.84        7.00      2.03 o
  -2   7   2      103.55      107.44      2.30 o
  -1   7   2        0.28        1.33      1.96 o
   0   7   2       44.79       41.19      2.05 o
   1   7   2       96.21       98.97      4.05 o
   2   7   2       10.35       14.18      1.95 o
   3   7   2       17.55       16.19      1.92 o
   4   7   2      122.96      116.10      2.69 o
  -4   8   2        0.01        0.88      2.76 o
  -3   8   2       44.88       40.62      2.25 o
  -2   8   2        0.32        1.93      1.77 o
  -1   8   2      204.33      198.83      4.24 o
   0   8   2       35.38       36.37      1.88 o
   1   8   2       24.05       21.14      1.97 o
   2   8   2       42.75       39.46      1.85 o
   3   8   2       82.07       75.44      2.12 o
   4   8   2        4.69        4.53      2.24 o
  -4   9   2        2.70        5.24      2.30 o
  -3   9   2       45.16       41.94      2.12 o
  -2   9   2       31.46       33.06      1.97 o
  -1   9   2      102.59       98.09      2.22 o
   0   9   2        0.24        2.10      1.87 o
   1   9   2        0.73        0.63      1.90 o
   2   9   2       13.51       14.96      1.92 o
   3   9   2        0.91        2.03      1.82 o
   4   9   2        1.58        2.35      2.31 o
  -3  10   2        3.77        5.61      2.08 o
  -2  10   2        5.44        6.06      2.08 o
  -1  10   2        0.00        2.81      2.06 o
   0  10   2      217.17      210.24      6.24 o
   1  10   2        1.03        2.15      1.97 o
   2  10   2        0.46       -0.71      1.73 o
   3  10   2       15.25       17.39      2.17 o
  -3  11   2        0.23        4.43      2.34 o
  -2  11   2        0.08        2.43      1.84 o
  -1  11   2       30.55       35.96      2.36 o
   0  11   2        2.20        0.49      1.92 o
   1  11   2        4.65        4.82      2.10 o
   2  11   2        2.06        4.79      2.05 o
   3  11   2        5.83        6.63      2.19 o
  -2  12   2        0.28        1.10      1.95 o
  -1  12   2        2.96        3.33      2.31 o
   0  12   2        6.09        4.24      2.11 o
   1  12   2        2.12        5.38      2.06 o
   2  12   2        0.55        1.57      1.95 o
  -1  13   2        4.92        6.24      2.57 o
   0  13   2        2.44        2.75      2.06 o
   1  13   2        4.84        7.06      2.15 o
  -5   1   3       22.40       25.01      3.09 o
  -4   1   3       21.92       24.16      2.93 o
  -3   1   3       26.04       27.06      2.79 o
  -2   1   3       94.86       93.17      3.42 o
  -1   1   3     1997.62     1932.51     11.61 o
   0   1   3     1146.41     1130.78      9.36 o
   1   1   3      156.02      153.46      4.47 o
   2   1   3      629.47      641.87      4.17 o
   3   1   3       69.06       70.05      2.54 o
   4   1   3        1.09        3.70      2.59 o
   5   1   3       11.01       11.80      2.55 o
  -5   2   3       31.05       29.79      2.90 o
  -4   2   3        4.48        7.98      2.82 o
  -3   2   3      136.88      123.56      3.22 o
  -2   2   3       45.14       42.42      2.53 o
  -1   2   3      412.37      459.45      5.14 o
   0   2   3     1127.04     1042.52     23.87 o
   1   2   3     1688.30     1564.08     17.22 o
   2   2   3       79.49       76.54      2.49 o
   3   2   3      294.31      285.56      3.29 o
   4   2   3      147.40      163.42      3.14 o
   5   2   3        0.62        1.45      2.96 o
  -5   3   3      133.53      130.17      3.67 o
  -4   3   3       19.86       22.51      3.45 o
  -3   3   3        4.03        4.21      2.17 o
  -2   3   3     2648.93     2708.47     23.26 o
  -1   3   3      360.71      340.06      5.57 o
   0   3   3      127.80      110.22      3.29 o
   1   3   3      133.22      151.46      2.60 o
   2   3   3      134.48      131.97      2.54 o
   3   3   3       15.27       16.88      2.30 o
   4   3   3      269.48      281.44      5.12 o
   5   3   3       11.41       10.55      2.79 o
  -5   4   3       70.19       71.32      6.95 o
  -4   4   3       17.24       16.92      3.28 o
  -3   4   3      143.69      143.03      2.52 o
  -2   4   3      140.08      149.44      2.27 o
  -1   4   3       14.47       12.85      2.24 o
   0   4   3        2.89        4.31      2.36 o
   1   4   3     3561.59     3565.86     63.90 o
   2   4   3       12.01        8.83      1.89 o
   3   4   3       93.81       93.33      2.40 o
   4   4   3      783.16      836.30     10.67 o
   5   4   3        0.01        4.98      3.11 o
  -5   5   3       12.94       21.47      6.81 o
  -4   5   3        9.26        7.75      3.14 o
  -3   5   3       22.42       24.64      2.00 o
  -2   5   3      376.06      402.59      3.47 o
  -1   5   3        0.57        4.10      2.05 o
   0   5   3       16.42       18.51      2.22 o
   1   5   3     2534.89     2642.70     30.09 o
   2   5   3        0.05        0.71      1.74 o
   3   5   3       20.10       20.16      2.12 o
   4   5   3        4.29        5.47      2.69 o
   5   5   3        0.08        0.61      3.44 o
  -5   6   3       17.09       20.43      7.14 o
  -4   6   3        4.84        5.86      2.85 o
  -3   6   3       27.39       30.78      2.10 o
  -2   6   3      268.72      260.14      4.52 o
  -1   6   3       74.53       75.35      2.20 o
   0   6   3       22.57       17.32      1.91 o
   1   6   3      142.63      163.10      2.17 o
   2   6   3       46.53       45.83      1.93 o
   3   6   3      110.99      112.78      2.49 o
   4   6   3       39.79       46.20      3.09 o
   5   6   3        2.69        6.55      4.38 o
  -4   7   3       45.17       44.86      3.10 o
  -3   7   3        2.78        3.28      1.99 o
  -2   7   3        2.33        6.53      1.76 o
  -1   7   3       89.35       99.97      2.24 o
   0   7   3      146.10      151.02      2.55 o
   1   7   3       18.15       13.90      2.21 o
   2   7   3        2.05        2.37      1.79 o
   3   7   3       22.24       19.29      2.05 o
   4   7   3       75.61       73.23      3.36 o
  -4   8   3        0.66        2.77      2.37 o
  -3   8   3       10.96        8.40      2.00 o
  -2   8   3        9.26       10.50      1.89 o
  -1   8   3        6.49        6.43      2.17 o
   0   8   3      108.66      104.09      2.06 o
   1   8   3      120.46      118.68      2.10 o
   2   8   3        0.23        1.58      1.72 o
   3   8   3       22.04       20.73      2.18 o
   4   8   3       15.98       15.81      3.07 o
  -4   9   3        4.36        5.69      3.14 o
  -3   9   3        0.40       -0.16      2.25 o
  -2   9   3        0.84        4.13      2.17 o
  -1   9   3        3.64        7.18      2.21 o
   0   9   3        1.44        4.37      1.98 o
   1   9   3       28.10       28.24      2.12 o
   2   9   3       17.51       15.76      1.78 o
   3   9   3        7.32        9.07      2.03 o
   4   9   3        0.62        0.56      2.24 o
  -3  10   3       15.98       13.44      2.15 o
  -2  10   3        1.85        7.11      2.10 o
  -1  10   3       28.84       25.31      2.04 o
   0  10   3      423.63      432.06      2.71 o
   1  10   3       26.72       25.41      2.12 o
   2  10   3       10.55       12.67      1.93 o
   3  10   3        1.37        3.93      2.01 o
  -3  11   3        2.50        3.37      2.29 o
  -2  11   3        0.46        3.89      1.76 o
  -1  11   3       62.54       63.46      3.28 o
   0  11   3        5.67        9.11      1.86 o
   1  11   3        1.11        6.00      1.98 o
   2  11   3       21.92       19.12      1.96 o
   3  11   3        1.46        0.13      1.91 o
  -2  12   3        3.14        4.58      2.03 o
  -1  12   3       21.32       21.72      2.26 o
   0  12   3        0.00        3.04      2.06 o
   1  12   3        2.71        7.06      2.16 o
   2  12   3        2.01        2.82      2.05 o
  -1  13   3        1.16        2.05      2.03 o
   0  13   3       14.26       15.83      2.10 o
   1  13   3        0.66        2.26      2.10 o
  -5   0   4        0.12        0.62      4.58 o
  -4   0   4      218.89      238.63      5.77 o
  -3   0   4        7.06        9.69      3.40 o
  -2   0   4       42.29       38.63      4.23 o
   0   0   4      276.53      318.49      9.50 o
   1   0   4     5051.62     4757.41    106.94 o
   2   0   4     1221.11     1346.74      9.36 o
   3   0   4      377.06      417.36      7.14 o
   4   0   4        0.10        1.74      3.04 o
   5   0   4        1.37        1.94      3.89 o
  -5   1   4       52.03       41.49     19.46 o
  -4   1   4        9.15       10.64      2.86 o
  -3   1   4       35.63       35.20      3.00 o
  -2   1   4      353.17      342.08      4.88 o
  -1   1   4      450.33      413.41     11.80 o
   0   1   4        0.02        3.38      4.24 o
   1   1   4        2.65        3.72      3.33 o
   2   1   4     1635.94     1619.64      9.23 o
   3   1   4      163.41      170.70      2.93 o
   4   1   4        9.84        9.25      2.23 o
   5   1   4      125.45      126.39      3.32 o
  -5   2   4        1.78        5.32      4.00 o
  -4   2   4       46.77       47.16      3.00 o
  -3   2   4       39.78       41.54      2.84 o
  -2   2   4       21.33       21.03      2.36 o
  -1   2   4     2797.22     2630.92    111.48 o
   0   2   4     4687.75     4628.56     26.82 o
   1   2   4     1382.09     1360.62      9.51 o
   2   2   4        2.63        4.27      2.17 o
   3   2   4       79.65       69.69      2.46 o
   4   2   4       28.24       30.73      2.45 o
   5   2   4        3.02        6.19      2.59 o
  -5   3   4      143.71      143.61      6.34 o
  -4   3   4        4.23        5.01      2.91 o
  -3   3   4       14.30       13.07      2.34 o
  -2   3   4      553.94      571.42      4.48 o
  -1   3   4      202.02      190.81      5.84 o
   0   3   4     2570.36     2532.91     15.61 o
   1   3   4      600.94      599.29      3.83 o
   2   3   4      190.37      187.37      2.71 o
   3   3   4      108.60      102.19      2.68 o
   4   3   4      113.17      118.18      3.06 o
   5   3   4        0.57        3.72      2.76 o
  -5   4   4       30.18       32.63      6.81 o
  -4   4   4        6.94        3.65      3.10 o
  -3   4   4       47.89       44.44      2.31 o
  -2   4   4       61.48       74.40      2.70 o
  -1   4   4      129.05      136.69      2.76 o
   0   4   4      233.11      235.90      3.06 o
   1   4   4        8.80        7.80      1.99 o
   2   4   4        1.29        0.92      1.87 o
   3   4   4        4.88        5.29      2.24 o
   4   4   4       30.62       30.10      2.63 o
   5   4   4        4.67        5.04      2.87 o
  -5   5   4        0.47       -4.26      5.01 o
  -4   5   4        0.37        1.65      3.68 o
  -3   5   4        1.03        1.35      2.79 o
  -2   5   4      841.58      898.01      4.93 o
  -1   5   4        5.98        8.14      2.16 o
   0   5   4      107.54      107.49      2.23 o
   1   5   4     1986.34     2258.49     10.98 o
   2   5   4      252.71      234.44      8.91 o
   3   5   4        1.04        3.01      2.34 o
   4   5   4        6.03        5.98      2.48 o
   5   5   4        9.19        9.94      2.71 o
  -5   6   4       85.16       73.59      7.28 o
  -4   6   4        8.42        6.84      2.32 o
  -3   6   4       72.90       76.20      2.56 o
  -2   6   4      496.60      530.17      4.78 o
  -1   6   4       10.83       11.60      2.07 o
   0   6   4        0.87        2.75      2.03 o
   1   6   4       19.19       26.74      1.96 o
   2   6   4       19.22       23.34      1.87 o
   3   6   4       66.96       68.40      2.34 o
   4   6   4      199.12      194.87      5.96 o
  -4   7   4        2.22        3.05      2.49 o
  -3   7   4        8.68        8.43      2.02 o
  -2   7   4       95.39      105.50      2.23 o
  -1   7   4       65.78       71.84      2.26 o
   0   7   4       63.98       62.61      2.31 o
   1   7   4      132.48      134.18      4.24 o
   2   7   4      150.69      147.13      2.75 o
   3   7   4        1.25        2.17      1.94 o
   4   7   4        4.93        7.34      2.54 o
  -4   8   4        1.42        3.16      2.50 o
  -3   8   4        5.96        6.90      1.96 o
  -2   8   4        3.10        5.38      1.88 o
  -1   8   4      107.25      101.74      4.48 o
   0   8   4       21.12       20.16      1.81 o
   1   8   4      107.40       98.36      2.51 o
   2   8   4       19.15       19.13      1.79 o
   3   8   4        0.21       -0.01      2.21 o
   4   8   4       27.57       24.97      2.65 o
  -4   9   4        0.39        1.31      2.29 o
  -3   9   4        1.64        7.72      2.21 o
  -2   9   4      115.31      117.54      2.13 o
  -1   9   4       29.00       31.49      2.08 o
   0   9   4      122.93      118.28      2.28 o
   1   9   4        0.26        2.86      1.95 o
   2   9   4       31.56       27.16      2.00 o
   3   9   4       28.72       26.55      2.14 o
   4   9   4        3.37        5.42      2.67 o
  -3  10   4        1.92        2.09      1.88 o
  -2  10   4        0.59        1.66      1.85 o
  -1  10   4        1.26        4.96      1.98 o
   0  10   4        0.70        0.40      1.99 o
   1  10   4        1.71        1.72      1.97 o
   2  10   4       37.40       35.25      2.03 o
   3  10   4        2.55        4.39      2.19 o
  -3  11   4        0.49        2.41      2.30 o
  -2  11   4       13.57        9.56      1.93 o
  -1  11   4      258.67      244.83     11.79 o
   0  11   4       19.52       19.85      2.12 o
   1  11   4        2.79        5.98      1.92 o
   2  11   4        4.01        4.64      2.04 o
   3  11   4        2.08        2.24      2.21 o
  -2  12   4        0.21        1.66      2.05 o
  -1  12   4       16.83       20.36      2.22 o
   0  12   4        0.13        3.52      2.19 o
   1  12   4        0.01        0.94      2.00 o
   2  12   4        0.08        0.19      1.99 o
  -1  13   4        0.05        0.75      2.13 o
   0  13   4        2.75        6.03      2.11 o
   1  13   4        8.66        8.93      2.21 o
  -5   1   5        8.45        9.39      4.06 o
  -4   1   5        3.05        3.98      3.18 o
  -3   1   5       38.03       35.69      2.74 o
  -2   1   5      437.43      391.12      5.30 o
  -1   1   5    22424.91    21244.54     54.51 o
   0   1   5     2917.83     2853.12     18.74 o
   1   1   5       79.79       81.86      4.34 o
   2   1   5       11.64       12.41      2.22 o
   3   1   5        2.98        2.82      2.26 o
   4   1   5        0.17        1.10      2.29 o
   5   1   5       47.77       45.59      2.74 o
  -5   2   5       57.39       61.08      5.38 o
  -4   2   5       83.25       81.61      4.25 o
  -3   2   5        4.07        4.42      2.50 o
  -2   2   5       86.77       86.13      4.06 o
  -1   2   5     1041.78     1040.17      7.21 o
   0   2   5      188.91      183.92      3.68 o
   1   2   5      232.27      231.45      3.64 o
   2   2   5      181.22      183.28      2.76 o
   3   2   5      126.06      123.44      2.64 o
   4   2   5        9.98        8.35      2.14 o
   5   2   5        0.86        0.80      2.74 o
  -5   3   5       67.95       73.34      6.07 o
  -4   3   5        3.82        2.57      5.25 o
  -3   3   5        5.18        4.23      3.37 o
  -2   3   5       70.60       68.22      5.06 o
  -1   3   5      759.25      672.81     54.63 o
   0   3   5     2084.11     2028.30     20.20 o
   1   3   5       11.01       15.60      2.29 o
   2   3   5       11.86       11.51      2.16 o
   3   3   5      240.55      236.72      2.97 o
   4   3   5       27.76       26.24      2.72 o
   5   3   5       12.92       12.94      3.49 o
  -5   4   5       58.65       50.32      5.44 o
  -4   4   5       10.58        6.95      4.45 o
  -3   4   5       17.54       17.95      2.63 o
  -2   4   5     2271.53     2338.90     12.90 o
  -1   4   5       26.77       26.13      2.26 o
   0   4   5      846.91      825.00      8.72 o
   1   4   5      115.09      127.16      5.04 o
   2   4   5      174.43      173.87      3.38 o
   3   4   5        0.24        2.61      2.10 o
   4   4   5        6.76       10.07      2.46 o
   5   4   5       18.16       20.60      3.39 o
  -5   5   5       19.57       22.18      5.16 o
  -4   5   5       15.63       16.99      3.10 o
  -3   5   5       32.07       31.99      2.69 o
  -2   5   5      150.73      139.59      2.72 o
  -1   5   5       58.14       58.44      2.30 o
   0   5   5      134.77      141.67      2.66 o
   1   5   5       11.44       16.16      1.89 o
   2   5   5      370.50      383.48      4.85 o
   3   5   5      145.75      152.90      4.26 o
   4   5   5        5.36        5.88      2.20 o
   5   5   5        2.57        1.68      2.53 o
  -5   6   5        4.83        2.98      4.97 o
  -4   6   5        6.73        9.00      2.63 o
  -3   6   5       30.67       30.92      2.64 o
  -2   6   5       15.17       19.48      2.09 o
  -1   6   5       62.04       59.49      2.14 o
   0   6   5      238.51      230.54      3.97 o
   1   6   5      729.19      785.46      5.20 o
   2   6   5       21.12       20.75      2.01 o
   3   6   5       53.32       52.08      2.43 o
   4   6   5       89.65       93.73      2.76 o
  -4   7   5       24.31       27.60      2.84 o
  -3   7   5        0.57       -0.63      2.32 o
  -2   7   5       12.39        9.84      1.85 o
  -1   7   5       38.50       39.27      2.06 o
   0   7   5       23.95       19.88      2.06 o
   1   7   5        0.16        1.04      1.87 o
   2   7   5       41.00       45.33      1.90 o
   3   7   5        0.85        1.76      2.04 o
   4   7   5        0.55        0.81      2.31 o
  -4   8   5        4.42        4.65      2.98 o
  -3   8   5        9.55       10.42      2.02 o
  -2   8   5       33.93       31.98      2.16 o
  -1   8   5      341.44      331.73      6.66 o
   0   8   5       59.71       58.54      2.21 o
   1   8   5       94.65       93.56      3.89 o
   2   8   5       42.91       40.51      2.01 o
   3   8   5       13.22       20.00      2.27 o
   4   8   5        0.14        1.43      2.27 o
  -4   9   5        0.10        2.39      2.83 o
  -3   9   5        1.45        3.05      1.88 o
  -2   9   5       36.26       34.75      2.13 o
  -1   9   5      350.29      356.70      3.29 o
   0   9   5       60.32       59.74      2.08 o
   1   9   5        6.78       11.33      1.96 o
   2   9   5        0.18        3.98      1.75 o
   3   9   5        1.10        2.01      2.02 o
   4   9   5        0.15        2.60      2.66 o
  -3  10   5        4.30        3.30      2.24 o
  -2  10   5        0.01        0.16      1.84 o
  -1  10   5      425.49      437.91      7.92 o
   0  10   5       24.67       25.59      2.72 o
   1  10   5       22.22       17.36      1.81 o
   2  10   5      239.17      211.54      3.08 o
   3  10   5        3.90        0.97      2.25 o
  -3  11   5        0.13        1.04      2.22 o
  -2  11   5        2.00        2.74      2.03 o
  -1  11   5       42.25       44.25      2.37 o
   0  11   5        2.01        5.30      2.33 o
   1  11   5        7.62        7.41      1.96 o
   2  11   5       12.04       10.80      1.99 o
   3  11   5        0.28        1.76      2.47 o
  -2  12   5        0.36       -0.08      2.18 o
  -1  12   5       37.21       36.48      2.16 o
   0  12   5       13.21       14.81      2.23 o
   1  12   5        6.88        7.72      1.84 o
   2  12   5        2.68       -0.16      2.16 o
  -1  13   5        7.30        3.51      2.29 o
   0  13   5        0.11       -1.53      2.19 o
   1  13   5        0.89        0.64      1.93 o
  -5   0   6        1.25        4.30      6.76 o
  -4   0   6      109.22      103.67      7.38 o
  -3   0   6       39.65       42.33      6.72 o
  -2   0   6        6.17       11.73      6.53 o
  -1   0   6      412.65      416.40     11.87 o
   0   0   6     2121.39     2098.79     14.12 o
   1   0   6      684.94      594.47      8.18 o
   2   0   6     4702.20     5191.56     15.43 o
   3   0   6        3.52        2.36      3.05 o
   4   0   6        0.28        0.37      2.68 o
   5   0   6       46.44       42.17      4.19 o
  -5   1   6       16.54       19.41      4.85 o
  -4   1   6       35.11       40.79      4.70 o
  -3   1   6       27.18       26.52      3.88 o
  -2   1   6       60.87       55.63      3.54 o
  -1   1   6    53040.03    47296.64    123.07 o
   0   1   6       23.10       25.96      3.74 o
   1   1   6      360.17      349.67      4.44 o
   2   1   6     2899.46     3025.52     25.27 o
   3   1   6        8.11        8.02      2.15 o
   4   1   6        0.89        5.00      2.42 o
   5   1   6        1.97        2.14      2.80 o
  -5   2   6       22.46       28.04      5.37 o
  -4   2   6       36.60       36.77      4.84 o
  -3   2   6       20.74       22.98      3.50 o
  -2   2   6        1.83       -0.03      3.88 o
  -1   2   6       43.00       50.32      3.71 o
   0   2   6      647.77      580.97     10.35 o
   1   2   6        4.69        9.02      2.67 o
   2   2   6      176.06      203.25      2.76 o
   3   2   6       18.53       20.16      2.18 o
   4   2   6        6.91       10.15      2.16 o
   5   2   6       23.77       22.83      2.64 o
  -5   3   6        0.74        1.99      6.72 o
  -4   3   6      162.01      150.64      5.49 o
  -3   3   6       18.03       21.41      3.58 o
  -2   3   6        2.07        3.96      2.25 o
  -1   3   6      560.15      512.93      5.74 o
   0   3   6     2660.86     2567.24     36.00 o
   1   3   6       55.29       39.63      2.32 o
   2   3   6       49.67       43.86      2.05 o
   3   3   6       29.57       29.27      2.66 o
   4   3   6      125.35      118.08      2.68 o
   5   3   6        0.03        5.08      2.84 o
  -5   4   6       47.49       44.84      5.30 o
  -4   4   6        0.67       -0.76      3.74 o
  -3   4   6       69.47       73.52      3.72 o
  -2   4   6      237.56      232.17      3.07 o
  -1   4   6       37.45       33.68      2.46 o
   0   4   6      127.82      116.09      2.60 o
   1   4   6        0.31        0.00      2.45 o
   2   4   6       20.99       19.48      2.04 o
   3   4   6      229.56      204.39      2.65 o
   4   4   6       28.56       34.43      2.71 o
   5   4   6        1.22        3.33      2.44 o
  -5   5   6       24.78       20.48      7.09 o
  -4   5   6        0.13        0.01      3.05 o
  -3   5   6        0.04        1.46      2.80 o
  -2   5   6        0.03        0.96      2.10 o
  -1   5   6       21.27       26.61      2.19 o
   0   5   6      354.20      363.57      3.98 o
   1   5   6      187.30      202.51      2.77 o
   2   5   6        0.39        0.49      2.03 o
   3   5   6      159.96      158.55      2.57 o
   4   5   6       45.07       44.07      2.43 o
   5   5   6        0.34        2.03      2.69 o
  -5   6   6        2.18        3.97      7.00 o
  -4   6   6       15.56       18.37      2.85 o
  -3   6   6       22.60       21.09      2.22 o
  -2   6   6       56.21       58.66      2.16 o
  -1   6   6        2.88        3.94      2.05 o
   0   6   6      219.37      216.63      4.69 o
   1   6   6       46.92       43.57      1.93 o
   2   6   6       22.14       24.66      2.31 o
   3   6   6       15.77       15.93      2.63 o
   4   6   6        0.00        2.55      2.33 o
  -4   7   6        0.18        2.55      2.45 o
  -3   7   6        0.27        0.82      2.29 o
  -2   7   6        0.48        2.50      1.92 o
  -1   7   6      124.30      120.02      2.40 o
   0   7   6      139.49      128.33      2.22 o
   1   7   6        1.84        4.31      1.73 o
   2   7   6        9.45        8.68      1.98 o
   3   7   6       23.71       20.10      2.04 o
   4   7   6       13.90       16.01      2.38 o
  -4   8   6       33.83       32.77      3.09 o
  -3   8   6        0.28        1.17      2.11 o
  -2   8   6       15.87       19.77      2.17 o
  -1   8   6      467.13      430.47      7.06 o
   0   8   6      112.75      108.00      3.54 o
   1   8   6       30.06       34.37      1.80 o
   2   8   6       30.98       27.44      2.11 o
   3   8   6        1.41       -1.16      2.03 o
   4   8   6        2.85        5.91      2.61 o
  -4   9   6        2.40        0.81      2.31 o
  -3   9   6        9.95       14.41      2.40 o
  -2   9   6       12.68       12.28      2.20 o
  -1   9   6      115.01      112.04      3.57 o
   0   9   6        1.40        1.99      1.90 o
   1   9   6       18.22       13.52      2.02 o
   2   9   6        3.03        5.21      1.98 o
   3   9   6        1.71        0.99      2.05 o
   4   9   6        0.67        0.21      2.39 o
  -3  10   6        1.30        5.54      2.41 o
  -2  10   6       67.00       70.18      2.42 o
  -1  10   6       26.02       27.47      2.11 o
   0  10   6        1.78        3.93      1.90 o
   1  10   6        0.56        1.50      1.66 o
   2  10   6        3.79        3.76      1.83 o
   3  10   6        7.81       10.23      2.37 o
  -3  11   6        1.77        2.52      2.04 o
  -2  11   6        0.80        2.99      2.16 o
  -1  11   6        1.27        3.73      2.13 o
   0  11   6       65.52       62.55      2.12 o
   1  11   6        6.26        9.34      2.16 o
   2  11   6        1.59        5.84      2.11 o
   3  11   6        0.67        0.64      2.06 o
  -2  12   6        4.91        5.04      2.28 o
  -1  12   6       15.01       13.65      2.12 o
   0  12   6        6.33        7.30      2.15 o
   1  12   6        0.96        0.28      1.94 o
   2  12   6        0.37       -0.12      1.96 o
  -1  13   6        0.76       -2.09      2.09 o
   0  13   6        0.12        2.16      2.19 o
   1  13   6        2.33        4.43      1.89 o
  -5   1   7       23.09       21.70      4.06 o
  -4   1   7       79.86       78.63      4.28 o
  -3   1   7        4.55        5.26      3.51 o
  -2   1   7     1280.24     1092.68    116.81 o
  -1   1   7     1003.73      928.55     12.23 o
   0   1   7      202.68      194.87      4.55 o
   1   1   7      223.89      213.59      3.71 o
   2   1   7      207.52      210.22      4.18 o
   3   1   7        1.79        1.85      2.75 o
   4   1   7        2.41        3.91      2.09 o
   5   1   7       13.09       14.31      3.45 o
  -5   2   7        4.69        4.96      5.32 o
  -4   2   7       33.82       33.06      3.87 o
  -3   2   7       13.96       15.85      2.95 o
  -2   2   7        2.58        2.24      3.11 o
  -1   2   7     1441.42     1391.50     13.06 o
   0   2   7        1.67        5.89      3.18 o
   1   2   7      428.04      416.95      4.89 o
   2   2   7      544.58      545.07      5.05 o
   3   2   7       46.08       46.69      2.22 o
   4   2   7        1.58        2.40      2.14 o
   5   2   7        9.78       10.28      3.43 o
  -5   3   7        1.51        2.46      6.67 o
  -4   3   7        6.64        4.97      3.94 o
  -3   3   7       39.74       42.83      3.24 o
  -2   3   7       21.57       22.45      2.33 o
  -1   3   7        7.89        6.86      3.03 o
   0   3   7      309.24      334.30      3.54 o
   1   3   7      337.63      361.56      3.13 o
   2   3   7        2.44        2.41      2.09 o
   3   3   7      222.03      227.96      4.07 o
   4   3   7        0.87       -0.02      2.13 o
   5   3   7        1.02        3.24      3.33 o
  -5   4   7        0.13       -2.36      4.59 o
  -4   4   7        1.74        1.50      3.24 o
  -3   4   7       33.24       37.06      3.68 o
  -2   4   7       54.64       49.62      2.74 o
  -1   4   7        0.25        1.19      2.46 o
   0   4   7      420.06      421.54      3.43 o
   1   4   7       63.31       56.79      2.28 o
   2   4   7       39.55       36.57      2.47 o
   3   4   7     1007.70     1005.75     16.28 o
   4   4   7       29.03       30.31      2.24 o
   5   4   7        5.09        6.99      2.78 o
  -5   5   7        7.49        6.53      6.86 o
  -4   5   7       12.41       12.62      3.25 o
  -3   5   7       30.13       33.94      2.90 o
  -2   5   7       82.21       83.04      2.48 o
  -1   5   7      122.63      118.70      2.56 o
   0   5   7       14.56       13.71      2.26 o
   1   5   7        0.64        0.01      2.38 o
   2   5   7      363.81      347.76      3.67 o
   3   5   7      273.15      278.62      4.53 o
   4   5   7       17.64       24.04      2.40 o
   5   5   7        0.45        4.50      4.10 o
  -5   6   7        0.00        2.65      4.82 o
  -4   6   7       11.14        8.73      3.25 o
  -3   6   7        1.10        1.24      2.69 o
  -2   6   7        0.68        1.49      1.79 o
  -1   6   7        0.06       -1.32      1.95 o
   0   6   7      936.06     1047.89      9.39 o
   1   6   7       12.45       18.69      2.07 o
   2   6   7        0.95        3.29      2.07 o
   3   6   7      152.87      165.34      3.94 o
   4   6   7       41.11       42.48      2.47 o
  -4   7   7        3.21        3.18      3.32 o
  -3   7   7        5.66        4.78      2.33 o
  -2   7   7       35.21       35.49      1.95 o
  -1   7   7      225.04      212.55      3.13 o
   0   7   7      367.01      392.93      3.97 o
   1   7   7      105.60      110.26      3.04 o
   2   7   7       18.10       21.35      2.14 o
   3   7   7      131.27      126.98      2.86 o
   4   7   7       18.62       19.45      2.28 o
  -4   8   7       43.73       36.43      2.93 o
  -3   8   7       16.15       15.68      2.60 o
  -2   8   7       18.45       18.42      1.90 o
  -1   8   7      515.95      506.96      3.05 o
   0   8   7        4.87        2.86      2.08 o
   1   8   7      149.61      156.60      2.48 o
   2   8   7        7.44        8.29      1.96 o
   3   8   7        0.42       -0.50      2.23 o
   4   8   7        0.95        0.62      2.82 o
  -4   9   7        0.56        0.34      2.83 o
  -3   9   7        4.75        4.02      1.94 o
  -2   9   7       29.33       28.22      1.97 o
  -1   9   7      512.87      511.48      9.69 o
   0   9   7       24.30       23.20      2.11 o
   1   9   7        5.56        5.87      2.09 o
   2   9   7      185.80      174.22      2.65 o
   3   9   7        0.71        1.82      2.17 o
  -3  10   7        0.01        2.10      1.95 o
  -2  10   7        1.45        3.41      1.89 o
  -1  10   7      442.00      461.32      7.24 o
   0  10   7        0.74        1.72      1.91 o
   1  10   7       37.25       37.11      2.09 o
   2  10   7       25.34       21.52      2.53 o
   3  10   7        3.36        4.45      2.28 o
  -3  11   7        0.21        1.93      2.13 o
  -2  11   7        3.87        6.99      2.15 o
  -1  11   7       42.45       40.58      2.06 o
   0  11   7        1.00       -1.51      1.77 o
   1  11   7        0.29        1.81      2.04 o
   2  11   7       18.74       16.92      2.38 o
   3  11   7        2.63        3.59      2.23 o
  -2  12   7        3.04        6.70      2.02 o
  -1  12   7       31.68       37.63      2.55 o
   0  12   7        1.55        3.63      1.95 o
   1  12   7        4.01        7.57      2.04 o
   2  12   7        6.37        7.18      2.21 o
  -1  13   7        0.08        3.20      2.33 o
   0  13   7       10.51       10.93      2.17 o
   1  13   7        0.06        1.81      2.03 o
  -5   0   8        9.03        9.03      4.87 o
  -4   0   8       30.33       29.61      6.39 o
  -3   0   8       15.29       10.93      3.41 o
  -2   0   8     3218.62     3197.40     22.99 o
  -1   0   8    18469.98    17232.17     52.59 o
   0   0   8      167.06      181.63      6.61 o
   1   0   8     3686.99     3932.78     25.56 o
   2   0   8      871.23      863.06     17.31 o
   3   0   8       38.58       34.81      3.31 o
   4   0   8      107.62      110.02      3.77 o
   5   0   8        2.64        0.28      3.96 o
  -5   1   8        0.78        1.44      4.02 o
  -4   1   8       20.68       20.38      3.86 o
  -3   1   8        2.24        1.42      3.36 o
  -2   1   8      105.29       90.16      3.80 o
  -1   1   8      392.91      361.16      6.34 o
   0   1   8       54.96       59.87      3.80 o
   1   1   8       16.32       18.04      2.86 o
   2   1   8      122.60      114.26      3.03 o
   3   1   8        9.10       11.07      2.11 o
   4   1   8       13.76       14.13      2.21 o
   5   1   8        0.19        3.00      2.59 o
  -5   2   8        0.20        4.60      5.40 o
  -4   2   8       16.30       13.45      5.08 o
  -3   2   8      280.97      295.91      4.84 o
  -2   2   8        5.86        6.63      2.88 o
  -1   2   8      431.22      409.45      6.13 o
   0   2   8      540.36      504.49      5.76 o
   1   2   8     1089.93     1044.97      5.12 o
   2   2   8       65.61       50.59      2.58 o
   3   2   8        1.78        6.63      2.12 o
   4   2   8       23.90       23.06      2.51 o
   5   2   8        7.37        9.90      2.77 o
  -5   3   8        0.82        2.74      4.87 o
  -4   3   8       61.56       63.53      5.23 o
  -3   3   8        8.68        9.29      2.80 o
  -2   3   8       96.01       94.65      3.32 o
  -1   3   8       30.44       29.37      3.03 o
   0   3   8      276.98      277.61      3.71 o
   1   3   8       64.19       53.72      2.35 o
   2   3   8      451.64      399.65      3.95 o
   3   3   8       12.05       13.87      1.99 o
   4   3   8        2.26        3.93      2.22 o
   5   3   8        1.27        1.10      2.60 o
  -5   4   8        5.13        4.68      6.57 o
  -4   4   8        0.82        1.34      2.99 o
  -3   4   8        2.78        3.86      3.18 o
  -2   4   8       27.14       29.61      2.91 o
  -1   4   8       47.97       42.92      2.69 o
   0   4   8     1327.46     1355.27     10.63 o
   1   4   8      152.43      154.72      3.83 o
   2   4   8      137.78      145.84      2.59 o
   3   4   8      554.62      571.88      6.30 o
   4   4   8       23.77       23.12      2.20 o
   5   4   8        1.88        4.92      2.85 o
  -5   5   8        2.59        1.66      5.11 o
  -4   5   8       19.13       21.06      3.43 o
  -3   5   8        4.66        1.91      2.85 o
  -2   5   8       50.07       50.31      2.41 o
  -1   5   8       33.35       34.21      2.33 o
   0   5   8     2108.40     2085.09     45.93 o
   1   5   8       91.22      105.85      2.20 o
   2   5   8      432.14      417.50      6.23 o
   3   5   8     1143.66     1168.33     14.20 o
   4   5   8       10.77        9.81      2.08 o
  -5   6   8        2.11        1.48      4.04 o
  -4   6   8        2.95        7.87      3.21 o
  -3   6   8       79.69       82.39      2.97 o
  -2   6   8        9.16       12.02      2.21 o
  -1   6   8       16.03       18.24      2.28 o
   0   6   8      119.29      118.71      3.25 o
   1   6   8        2.36        2.99      1.94 o
   2   6   8        2.40        3.09      1.94 o
   3   6   8      763.50      784.22      6.45 o
   4   6   8       12.18       12.18      2.72 o
  -4   7   8        8.13       12.14      3.83 o
  -3   7   8       70.86       72.64      3.25 o
  -2   7   8        6.40        4.86      1.94 o
  -1   7   8        2.46        3.10      2.05 o
   0   7   8        5.87        1.11      1.98 o
   1   7   8        0.00        2.09      1.72 o
   2   7   8       28.43       35.87      1.90 o
   3   7   8        7.53        7.79      1.98 o
   4   7   8       23.04       23.30      2.33 o
  -4   8   8       11.32       13.45      3.05 o
  -3   8   8       20.93       15.84      3.04 o
  -2   8   8       31.01       30.06      1.99 o
  -1   8   8        0.59        3.20      2.05 o
   0   8   8       52.35       57.63      2.04 o
   1   8   8        0.14        4.01      1.87 o
   2   8   8       12.89       10.06      2.26 o
   3   8   8       10.50        8.32      2.42 o
   4   8   8        1.38        1.53      2.32 o
  -4   9   8        7.75        9.48      2.72 o
  -3   9   8        0.80        3.36      2.47 o
  -2   9   8        3.62        7.88      2.29 o
  -1   9   8      554.86      571.48      5.45 o
   0   9   8       78.68       76.11      2.46 o
   1   9   8       11.14       11.85      1.88 o
   2   9   8       10.08        9.10      1.99 o
   3   9   8        0.01        2.46      2.08 o
  -3  10   8        2.79        3.92      2.04 o
  -2  10   8        1.01        2.96      2.31 o
  -1  10   8        2.82        4.21      2.12 o
   0  10   8        4.16        6.71      1.90 o
   1  10   8        6.48        8.48      1.93 o
   2  10   8        1.42        2.35      2.01 o
   3  10   8        0.24        2.11      2.25 o
  -3  11   8        0.01        2.58      2.06 o
  -2  11   8       18.81       20.68      2.51 o
  -1  11   8        4.79       10.99      2.17 o
   0  11   8       32.54       34.77      2.05 o
   1  11   8        3.32        4.59      1.88 o
   2  11   8       27.77       23.43      2.44 o
  -2  12   8       25.13       27.86      2.34 o
  -1  12   8       11.83       12.58      2.25 o
   0  12   8        2.79        7.71      2.31 o
   1  12   8        1.51        1.94      1.94 o
   2  12   8        5.54        4.46      2.62 o
  -1  13   8        0.07        3.73      2.49 o
   0  13   8       10.23       16.38      2.43 o
   1  13   8        0.60        0.80      1.99 o
  -5   1   9        7.67       10.84      3.99 o
  -4   1   9        0.54        0.85      3.77 o
  -3   1   9        7.29        7.80      3.04 o
  -2   1   9       24.91       30.46      2.82 o
  -1   1   9       91.87       82.56      3.94 o
   0   1   9     3829.04     3739.29     10.56 o
   1   1   9       44.58       50.13      2.77 o
   2   1   9      349.26      363.26      3.55 o
   3   1   9       47.31       44.43      2.41 o
   4   1   9        0.10        2.63      2.16 o
   5   1   9        3.69        5.51      2.71 o
  -5   2   9       15.66       18.11      6.95 o
  -4   2   9        1.04        3.73      4.78 o
  -3   2   9      187.19      196.71      4.21 o
  -2   2   9        4.30        2.82      2.79 o
  -1   2   9      135.04      124.42      4.50 o
   0   2   9        9.54        7.77      2.87 o
   1   2   9      313.46      288.31      3.35 o
   2   2   9        0.25        1.64      2.44 o
   3   2   9       70.01       73.02      2.25 o
   4   2   9       20.94       23.98      1.98 o
   5   2   9        3.11        3.34      2.45 o
  -5   3   9        3.88        7.47      4.73 o
  -4   3   9        2.22        3.69      3.33 o
  -3   3   9       11.29        9.58      3.14 o
  -2   3   9      111.02      112.44     19.40 o
  -1   3   9      645.48      608.48      8.46 o
   0   3   9      407.12      412.54      6.76 o
   1   3   9      308.84      286.19      3.03 o
   2   3   9      160.94      149.15      2.73 o
   3   3   9      896.43      928.13     10.73 o
   4   3   9       34.71       38.29      2.30 o
   5   3   9        0.31        0.54      2.53 o
  -5   4   9        2.67        0.61      6.76 o
  -4   4   9        5.68        7.39      3.90 o
  -3   4   9      291.74      329.22      4.82 o
  -2   4   9       22.94       18.84      2.84 o
  -1   4   9       32.98       31.74      2.26 o
   0   4   9     3660.33     3709.71     67.37 o
   1   4   9      313.95      311.52      3.26 o
   2   4   9       86.36       83.44      2.92 o
   3   4   9      183.74      179.68      4.84 o
   4   4   9       14.79       17.63      2.19 o
   5   4   9        0.82        1.61      2.66 o
  -5   5   9        5.38       14.05      6.95 o
  -4   5   9        1.69        4.60      3.18 o
  -3   5   9        0.01        0.74      2.75 o
  -2   5   9       18.43       20.63      2.47 o
  -1   5   9       76.82       79.64      2.64 o
   0   5   9     1033.56     1106.40     13.93 o
   1   5   9        0.06        2.25      1.89 o
   2   5   9        3.20        5.22      2.05 o
   3   5   9     1626.15     1646.09     13.93 o
   4   5   9        3.40        3.43      2.08 o
  -5   6   9        7.68        4.47      5.55 o
  -4   6   9        0.30        1.23      2.85 o
  -3   6   9       12.87       13.96      2.84 o
  -2   6   9       18.93       17.21      2.20 o
  -1   6   9       39.36       43.39      2.20 o
   0   6   9       27.73       30.62      2.28 o
   1   6   9      277.65      290.96      3.30 o
   2   6   9       12.82       13.17      2.04 o
   3   6   9       52.40       53.23      2.52 o
   4   6   9       10.08       11.04      2.39 o
  -4   7   9       20.75       22.18      2.96 o
  -3   7   9      105.43      110.04      3.06 o
  -2   7   9        1.04        1.96      2.03 o
  -1   7   9       82.02       80.99      2.51 o
   0   7   9      407.33      402.36      6.56 o
   1   7   9       93.52       88.82      2.15 o
   2   7   9       53.23       51.65      2.30 o
   3   7   9       15.20       16.79      2.25 o
   4   7   9       10.40       12.72      2.87 o
  -4   8   9        0.43        3.74      2.56 o
  -3   8   9       11.19       10.66      2.49 o
  -2   8   9       12.29       10.71      2.02 o
  -1   8   9       22.03       20.82      2.01 o
   0   8   9        3.22        5.18      1.82 o
   1   8   9        1.91        3.11      2.36 o
   2   8   9       93.84       88.26      2.58 o
   3   8   9        1.66        2.91      2.46 o
   4   8   9        0.56        2.74      2.48 o
  -4   9   9        9.19        5.76      2.92 o
  -3   9   9        0.61        0.24      2.67 o
  -2   9   9       35.13       34.11      2.76 o
  -1   9   9      249.03      261.37      5.09 o
   0   9   9        3.25        7.96      2.14 o
   1   9   9        3.17        4.10      2.37 o
   2   9   9       28.30       28.42      2.22 o
   3   9   9        5.63        7.90      2.96 o
  -3  10   9        8.51        8.38      2.21 o
  -2  10   9       27.47       26.49      2.13 o
  -1  10   9       30.25       26.77      2.15 o
   0  10   9       19.45       20.71      1.93 o
   1  10   9       26.37       27.62      1.81 o
   2  10   9        6.87        9.07      2.09 o
   3  10   9        5.23        9.27      2.08 o
  -3  11   9        1.66        3.80      2.65 o
  -2  11   9        8.73        8.68      2.11 o
  -1  11   9       29.90       30.43      2.46 o
   0  11   9        0.05        2.54      1.90 o
   1  11   9       10.33        8.99      1.70 o
   2  11   9        0.00        1.80      2.24 o
  -2  12   9       16.69       11.54      2.28 o
  -1  12   9        2.94        2.69      2.24 o
   0  12   9       11.45       14.01      1.97 o
   1  12   9       10.82        7.95      1.99 o
   2  12   9        0.32        1.51      2.24 o
  -1  13   9        0.15        2.96      2.04 o
   0  13   9       11.29       11.84      2.23 o
  -5   0  10        5.00        5.96      6.76 o
  -4   0  10        5.93        8.18      6.48 o
  -3   0  10      109.19      102.87      7.07 o
  -2   0  10      641.03      671.61     11.78 o
  -1   0  10      530.23      486.64      6.67 o
   0   0  10        0.17        5.68      4.85 o
   1   0  10     2092.52     2063.91      9.95 o
   2   0  10      307.16      335.27      5.67 o
   3   0  10       39.28       41.69      5.46 o
   4   0  10      548.15      528.50     14.81 o
   5   0  10       12.66        9.58      3.65 o
  -5   1  10        8.83        9.78      4.01 o
  -4   1  10        0.27       -0.32      3.81 o
  -3   1  10        0.00        0.67      2.73 o
  -2   1  10       50.43       55.29      7.90 o
  -1   1  10      436.52      412.63      7.56 o
   0   1  10        0.05       -0.88      3.22 o
   1   1  10      499.92      558.45      4.32 o
   2   1  10      115.74      119.99      2.85 o
   3   1  10        2.32        4.23      2.29 o
   4   1  10       15.61       17.58      2.21 o
   5   1  10        1.33       -0.06      2.26 o
  -5   2  10        1.24        4.07      6.86 o
  -4   2  10        2.24       -0.68      4.15 o
  -3   2  10      125.54      124.18      3.82 o
  -2   2  10      306.08      295.98      7.85 o
  -1   2  10       38.15       41.43      3.11 o
   0   2  10      219.67      205.18      3.73 o
   1   2  10       80.47       83.24      2.58 o
   2   2  10      112.67      117.67      2.43 o
   3   2  10        0.60        1.95      1.92 o
   4   2  10       74.43       65.08      2.48 o
   5   2  10        0.07        0.96      2.37 o
  -5   3  10        5.39        6.15      4.97 o
  -4   3  10        0.10        0.57      3.85 o
  -3   3  10      173.36      182.91      4.38 o
  -2   3  10      768.62      779.63      9.96 o
  -1   3  10       16.06       18.98      2.74 o
   0   3  10      438.16      474.14     10.09 o
   1   3  10       54.91       50.07      2.51 o
   2   3  10      130.06      130.68      2.59 o
   3   3  10       43.87       43.61      2.29 o
   4   3  10       35.38       37.24      2.40 o
   5   3  10        2.94        5.80      2.60 o
  -5   4  10        0.05        2.36      4.59 o
  -4   4  10        0.12        0.92      3.61 o
  -3   4  10      133.96      150.79      3.77 o
  -2   4  10       65.40       68.75      2.84 o
  -1   4  10      448.03      441.57      4.48 o
   0   4  10      753.80      857.32     24.38 o
   1   4  10        8.00        6.00      1.85 o
   2   4  10      344.54      300.72      5.49 o
   3   4  10      206.76      196.37      2.60 o
   4   4  10        0.65        3.87      2.28 o
  -5   5  10        0.04        0.99      6.62 o
  -4   5  10        4.33        2.89      3.20 o
  -3   5  10      138.40      154.32      3.65 o
  -2   5  10        2.28        3.46      2.38 o
  -1   5  10        1.47        1.61      2.32 o
   0   5  10       45.49       57.27      2.16 o
   1   5  10       47.90       55.90      2.31 o
   2   5  10        5.68        5.78      2.18 o
   3   5  10      239.77      247.60      3.02 o
   4   5  10        6.86        8.67      2.17 o
  -5   6  10        4.39        3.50      4.08 o
  -4   6  10        4.45        6.91      3.74 o
  -3   6  10      121.99      123.36      3.03 o
  -2   6  10       37.18       34.53      2.28 o
  -1   6  10        0.23        1.44      2.40 o
   0   6  10      308.67      355.94      6.11 o
   1   6  10       33.00       30.39      2.01 o
   2   6  10       12.21       17.03      2.26 o
   3   6  10       10.32       12.16      2.12 o
   4   6  10       17.17       16.95      2.34 o
  -4   7  10        0.02        3.43      2.82 o
  -3   7  10       33.78       40.61      2.76 o
  -2   7  10       51.65       52.49      2.74 o
  -1   7  10        0.15        2.26      2.22 o
   0   7  10        9.37       11.21      2.15 o
   1   7  10        0.75       -0.16      2.05 o
   2   7  10        3.24        4.46      1.87 o
   3   7  10       59.40       52.46      3.18 o
   4   7  10        0.03       -2.23      2.41 o
  -4   8  10        0.03        3.35      3.01 o
  -3   8  10       12.23       14.08      2.63 o
  -2   8  10       72.72       73.62      2.63 o
  -1   8  10       72.94       70.36      3.08 o
   0   8  10       46.81       44.37      2.17 o
   1   8  10       70.03       79.31      2.87 o
   2   8  10       48.59       48.32      2.45 o
   3   8  10        1.13        1.34      2.26 o
   4   8  10        6.13        6.14      2.55 o
  -4   9  10        0.17        0.64      2.83 o
  -3   9  10        2.33       -2.65      2.65 o
  -2   9  10       35.20       36.05      2.56 o
  -1   9  10        1.17        2.82      2.11 o
   0   9  10       34.67       29.70      2.16 o
   1   9  10        1.32        6.21      1.77 o
   2   9  10        1.18        1.16      1.88 o
   3   9  10        9.04        7.31      2.50 o
  -3  10  10        0.08       -0.13      2.53 o
  -2  10  10       41.75       40.30      2.16 o
  -1  10  10        0.65        0.70      1.83 o
   0  10  10        0.95        1.35      1.75 o
   1  10  10       43.60       38.54      2.31 o
   2  10  10        0.28        2.69      2.32 o
   3  10  10        0.45        2.16      2.27 o
  -3  11  10        0.18        1.48      2.95 o
  -2  11  10       11.86       13.61      2.13 o
  -1  11  10       17.53       17.17      2.04 o
   0  11  10        1.15        1.28      1.97 o
   1  11  10       38.44       35.03      2.27 o
   2  11  10        0.01        1.82      2.23 o
  -2  12  10       24.76       20.79      2.53 o
  -1  12  10        1.73        4.03      2.14 o
   0  12  10        2.02        6.16      1.98 o
   1  12  10        3.28        6.43      2.15 o
  -1  13  10        0.25        0.47      4.92 o
   0  13  10        2.92        5.09      2.02 o
  -5   1  11        1.65       -0.32      4.15 o
  -4   1  11        0.00        3.43      4.58 o
  -3   1  11       11.56       13.14      2.90 o
  -2   1  11      561.62      570.82     12.30 o
  -1   1  11      274.32      257.01      4.92 o
   0   1  11      749.41      713.84      6.65 o
   1   1  11       93.56      101.79      2.92 o
   2   1  11       64.45       65.94      3.20 o
   3   1  11        3.27        5.72      2.39 o
   4   1  11       13.63       14.85      2.13 o
   5   1  11        0.03        1.98      2.34 o
  -5   2  11        0.05        4.35      6.62 o
  -4   2  11        0.17        1.45      4.29 o
  -3   2  11        2.47       -0.35      2.88 o
  -2   2  11     3327.75     3149.87     66.90 o
  -1   2  11      631.82      610.20      7.49 o
   0   2  11       38.22       38.77      3.42 o
   1   2  11      882.31      954.36      9.40 o
   2   2  11       40.23       41.05      2.76 o
   3   2  11       38.10       34.35      2.57 o
   4   2  11       18.24       16.14      2.37 o
   5   2  11        1.08        3.07      2.31 o
  -5   3  11        8.19       13.20      6.86 o
  -4   3  11        7.46        5.94      3.82 o
  -3   3  11      264.91      274.76      6.18 o
  -2   3  11      101.33       77.10     15.35 o
  -1   3  11       48.01       44.35      2.78 o
   0   3  11        1.69       -0.15      2.53 o
   1   3  11      309.99      321.89      4.73 o
   2   3  11      339.94      337.96      2.69 o
   3   3  11       18.66       21.30      2.12 o
   4   3  11       15.44       12.71      1.99 o
  -5   4  11        9.74        6.91      4.97 o
  -4   4  11        1.41        6.65      3.62 o
  -3   4  11        7.30        8.37      3.60 o
  -2   4  11       46.66       46.71      2.71 o
  -1   4  11     1139.32     1095.08     15.99 o
   0   4  11       55.65       56.46      2.46 o
   1   4  11       70.35       78.29      2.38 o
   2   4  11       63.36       58.99      2.30 o
   3   4  11      111.80      123.53      2.48 o
   4   4  11        6.88        7.91      2.24 o
  -5   5  11        7.67        6.97      4.50 o
  -4   5  11        2.61        3.78      3.13 o
  -3   5  11       59.71       62.10      3.31 o
  -2   5  11        3.83        4.27      2.89 o
  -1   5  11        1.37        0.04      2.55 o
   0   5  11      428.24      500.95      4.84 o
   1   5  11       18.58       14.31      2.18 o
   2   5  11       86.88       82.78      2.45 o
   3   5  11      230.60      232.25      2.97 o
   4   5  11        4.95        7.22      2.12 o
  -5   6  11        0.11       -1.36      5.02 o
  -4   6  11        2.15        3.27      3.26 o
  -3   6  11       17.67       15.21      3.11 o
  -2   6  11       23.08       25.51      2.28 o
  -1   6  11       69.21       66.86      2.44 o
   0   6  11        4.68        6.52      2.04 o
   1   6  11      126.71      137.23      2.27 o
   2   6  11       48.05       51.98      2.51 o
   3   6  11        0.89        1.96      2.07 o
   4   6  11        3.34        4.62      2.58 o
  -4   7  11        2.00        5.91      3.82 o
  -3   7  11        1.47        6.23      2.77 o
  -2   7  11      238.34      218.73      8.93 o
  -1   7  11       14.33       17.54      2.36 o
   0   7  11       45.25       50.57      2.04 o
   1   7  11       11.93       12.06      2.00 o
   2   7  11        6.31        7.32      2.00 o
   3   7  11       30.44       29.75      2.33 o
   4   7  11        6.61       11.71      2.59 o
  -4   8  11        1.79        1.98      3.40 o
  -3   8  11       13.41       13.51      2.65 o
  -2   8  11       34.43       37.77      2.34 o
  -1   8  11       24.79       24.64      2.54 o
   0   8  11        0.49        0.83      1.94 o
   1   8  11       13.33       15.04      2.09 o
   2   8  11       12.14       11.00      1.98 o
   3   8  11        0.11        0.15      2.22 o
   4   8  11        8.80       13.34      5.16 o
  -4   9  11        0.17       -0.87      3.45 o
  -3   9  11       19.40       18.50      2.52 o
  -2   9  11       35.73       35.16      2.48 o
  -1   9  11        1.37        3.36      2.69 o
   0   9  11        2.36        5.53      2.08 o
   1   9  11      130.59      110.39      2.67 o
   2   9  11       14.20       15.61      2.15 o
   3   9  11        9.37       10.87      2.31 o
  -3  10  11        0.98       -0.02      2.36 o
  -2  10  11       25.88       27.84      2.35 o
  -1  10  11        8.52        9.80      2.45 o
   0  10  11        0.16        2.67      1.87 o
   1  10  11       12.54       12.88      2.07 o
   2  10  11        2.43        3.03      2.09 o
   3  10  11        0.24        4.62      2.61 o
  -3  11  11        1.26        4.18      2.85 o
  -2  11  11       62.63       55.04      2.82 o
  -1  11  11        1.39        2.26      2.04 o
   0  11  11        1.21        0.37      2.25 o
   1  11  11       88.30       79.86      2.33 o
   2  11  11        0.03        4.20      2.57 o
  -2  12  11       15.50       14.68      2.54 o
  -1  12  11        0.23       -0.71      2.27 o
   0  12  11        2.90        3.67      1.91 o
   1  12  11        3.75        4.81      1.94 o
  -5   0  12        5.24        7.43      6.76 o
  -4   0  12        3.53        4.34      4.69 o
  -3   0  12      194.62      213.18      9.48 o
  -2   0  12     3655.56     3746.84     22.70 o
  -1   0  12       36.39       42.84      4.30 o
   0   0  12        3.06        8.48      4.43 o
   1   0  12     5177.24     5512.14     14.36 o
   2   0  12       38.10       37.36      3.43 o
   3   0  12       11.62        9.09      3.70 o
   4   0  12      126.27      114.13      3.41 o
   5   0  12        2.47        2.82      4.02 o
  -5   1  12        9.60        8.07      3.79 o
  -4   1  12        2.05        3.16      2.89 o
  -3   1  12        0.63        0.79      2.56 o
  -2   1  12       51.48       48.97      4.58 o
  -1   1  12        3.54        7.06      4.10 o
   0   1  12       75.52       64.52      3.01 o
   1   1  12     2201.42     2437.23     17.42 o
   2   1  12        0.96        3.23      2.77 o
   3   1  12        4.51        4.37      2.25 o
   4   1  12      115.85      100.80      2.36 o
   5   1  12        0.03       -0.41      2.23 o
  -5   2  12       22.79       21.90      6.91 o
  -4   2  12        7.26        8.04      3.83 o
  -3   2  12       57.30       56.03      3.44 o
  -2   2  12     4013.44     4063.29     44.44 o
  -1   2  12        8.98        9.96      3.59 o
   0   2  12       75.59       64.53      3.43 o
   1   2  12      667.05      624.69      6.49 o
   2   2  12       19.23       19.84      2.69 o
   3   2  12       34.37       30.23      2.23 o
   4   2  12        1.08        0.76      2.07 o
  -5   3  12        0.15       -0.24      6.86 o
  -4   3  12       18.95       19.09      3.23 o
  -3   3  12      109.25      107.66      3.34 o
  -2   3  12      103.24      103.86      3.90 o
  -1   3  12       63.37       59.11      3.00 o
   0   3  12       20.44       14.52      2.79 o
   1   3  12        2.61        3.00      2.16 o
   2   3  12       63.26       65.90      2.39 o
   3   3  12       26.34       26.90      2.16 o
   4   3  12       35.00       35.00      2.20 o
  -5   4  12        6.62        9.08      6.62 o
  -4   4  12        0.37        1.10      2.84 o
  -3   4  12       13.37        7.46      2.66 o
  -2   4  12       64.32       66.06      2.98 o
  -1   4  12       37.38       39.06      2.65 o
   0   4  12        0.79        2.06      2.39 o
   1   4  12      203.87      213.84      2.70 o
   2   4  12      222.39      209.51      2.65 o
   3   4  12      340.95      334.57      5.83 o
   4   4  12        3.65        5.11      1.96 o
  -5   5  12        4.93       10.18      6.46 o
  -4   5  12        0.39        3.56      3.73 o
  -3   5  12       16.67       21.57      3.38 o
  -2   5  12        8.78        8.59      2.61 o
  -1   5  12      109.10      113.27      3.00 o
   0   5  12       18.41       21.38      2.02 o
   1   5  12       46.17       48.93      2.56 o
   2   5  12      111.69       96.45      2.48 o
   3   5  12        2.05        3.32      1.97 o
   4   5  12        4.02        5.21      2.26 o
  -4   6  12        0.22       -0.60      3.20 o
  -3   6  12        3.86        7.54      3.06 o
  -2   6  12       35.06       30.86      2.33 o
  -1   6  12      189.15      194.64      3.89 o
   0   6  12       67.28       67.54      2.19 o
   1   6  12       86.26       82.94      2.32 o
   2   6  12        1.97        2.59      1.99 o
   3   6  12        1.78        2.32      2.13 o
   4   6  12        5.00        6.23      2.43 o
  -4   7  12        1.98        6.05      3.28 o
  -3   7  12        0.05        1.45      3.49 o
  -2   7  12      290.00      295.01      5.04 o
  -1   7  12      292.37      294.11      5.57 o
   0   7  12      111.60      110.48      2.28 o
   1   7  12       25.86       25.94      1.90 o
   2   7  12       79.73       87.02      2.41 o
   3   7  12        6.76        9.12      2.15 o
   4   7  12        1.35        7.03      2.84 o
  -4   8  12        1.86        0.40      3.03 o
  -3   8  12        0.00        3.44      2.56 o
  -2   8  12       45.14       49.24      2.52 o
  -1   8  12        1.32        2.88      2.18 o
   0   8  12        1.78        1.68      1.99 o
   1   8  12       60.44       51.76      2.13 o
   2   8  12       45.36       44.46      2.43 o
   3   8  12       14.53       19.23      2.73 o
  -4   9  12        2.39        1.44      2.93 o
  -3   9  12        0.30       -1.98      2.51 o
  -2   9  12       52.44       49.53      2.58 o
  -1   9  12       14.37       14.16      2.12 o
   0   9  12       83.72       76.61      2.20 o
   1   9  12        4.04        3.76      2.20 o
   2   9  12        6.85        5.35      2.46 o
   3   9  12        0.07        1.78      2.47 o
  -3  10  12        0.00        0.94      2.44 o
  -2  10  12        0.38        1.68      3.15 o
  -1  10  12       18.76       19.66      2.18 o
   0  10  12        4.73        3.64      1.96 o
   1  10  12        0.26        3.75      2.03 o
   2  10  12        5.05        5.84      2.08 o
   3  10  12        0.56        2.07      2.87 o
  -3  11  12       16.23       15.23      5.54 o
  -2  11  12       49.88       49.53      2.88 o
  -1  11  12        0.03        1.16      2.17 o
   0  11  12       22.37       20.64      2.74 o
   1  11  12       10.32        7.22      2.11 o
   2  11  12        2.26        4.75      2.27 o
  -2  12  12        1.82        0.73      2.47 o
  -1  12  12       10.99       11.35      2.32 o
   0  12  12        2.78        6.25      2.49 o
   1  12  12        8.05        9.67      2.22 o
  -5   1  13        1.56        2.83      4.61 o
  -4   1  13        6.82        6.88      2.79 o
  -3   1  13       98.41       95.92      3.37 o
  -2   1  13     1214.32     1215.27      9.33 o
  -1   1  13      281.65      289.63      5.05 o
   0   1  13     1107.90     1087.26      5.99 o
   1   1  13      424.06      418.01      7.24 o
   2   1  13        4.88       10.28      2.70 o
   3   1  13       79.84       69.85      2.46 o
   4   1  13       43.37       36.25      2.19 o
  -5   2  13        6.34        6.81      6.76 o
  -4   2  13        6.63        6.55      3.44 o
  -3   2  13      108.28      111.21      3.59 o
  -2   2  13      471.76      456.70      9.84 o
  -1   2  13      120.05      121.89      3.65 o
   0   2  13       24.09       27.07      2.94 o
   1   2  13      277.48      243.26      3.38 o
   2   2  13      118.91      118.06      2.77 o
   3   2  13        0.20        4.18      2.56 o
   4   2  13       23.27       26.66      2.32 o
  -5   3  13        3.28        4.87      6.95 o
  -4   3  13        1.72        1.83      3.58 o
  -3   3  13        0.09       -0.99      3.59 o
  -2   3  13      119.74      133.62      4.37 o
  -1   3  13       24.52       27.37      2.66 o
   0   3  13      170.42      169.67      3.24 o
   1   3  13      230.95      212.10      2.63 o
   2   3  13      451.38      442.98      8.11 o
   3   3  13       53.43       54.73      2.32 o
   4   3  13        0.32        3.42      2.48 o
  -5   4  13       14.90       16.22      6.76 o
  -4   4  13        0.33        1.93      3.13 o
  -3   4  13       13.88       16.38      3.03 o
  -2   4  13       60.25       55.12      3.42 o
  -1   4  13       72.16       76.92      2.90 o
   0   4  13      252.18      258.72      3.14 o
   1   4  13      822.38      805.57      4.75 o
   2   4  13        7.38        6.41      2.11 o
   3   4  13       81.61       86.78      2.25 o
   4   4  13        0.05       -2.03      2.27 o
  -5   5  13        0.51        1.20      3.76 o
  -4   5  13        2.10       -0.51      3.71 o
  -3   5  13        0.04        3.92      3.53 o
  -2   5  13        0.03        1.70      3.32 o
  -1   5  13       14.22       16.70      2.20 o
   0   5  13        9.00        8.99      2.20 o
   1   5  13       83.26       72.73      2.27 o
   2   5  13      944.08      939.44      7.90 o
   3   5  13       72.83       70.60      2.15 o
   4   5  13        8.43       11.21      2.43 o
  -4   6  13        3.59        7.44      3.29 o
  -3   6  13       23.31       25.49      3.16 o
  -2   6  13       93.20      102.38      3.17 o
  -1   6  13      408.13      393.05      7.34 o
   0   6  13        0.50        2.29      1.92 o
   1   6  13        5.19        9.75      2.19 o
   2   6  13     1226.05     1252.12     11.37 o
   3   6  13        7.77       11.61      2.05 o
   4   6  13        3.13        5.54      2.63 o
  -4   7  13        4.64        6.75      3.27 o
  -3   7  13       10.12       13.00      2.80 o
  -2   7  13       99.20      100.30      2.97 o
  -1   7  13      103.38      108.17      5.21 o
   0   7  13       21.32       24.91      2.12 o
   1   7  13        0.36        1.05      2.24 o
   2   7  13        0.04       -2.38      2.38 o
   3   7  13        3.09        6.33      2.14 o
   4   7  13        0.49        2.03      2.53 o
  -4   8  13        0.04        2.53      3.48 o
  -3   8  13        0.22        4.82      2.77 o
  -2   8  13      398.07      415.70      6.19 o
  -1   8  13       11.88        9.89      2.24 o
   0   8  13       27.29       27.89      2.11 o
   1   8  13       61.07       60.77      2.25 o
   2   8  13       13.25       13.76      2.42 o
   3   8  13       47.72       52.39      3.88 o
  -3   9  13        1.09        4.42      2.48 o
  -2   9  13      173.69      185.49      2.99 o
  -1   9  13        0.00       -0.51      2.48 o
   0   9  13        6.77        7.35      2.17 o
   1   9  13       34.59       33.54      2.71 o
   2   9  13        0.17        0.13      2.47 o
   3   9  13        1.08        3.86      2.27 o
  -3  10  13        0.89        3.71      3.07 o
  -2  10  13       15.29       16.35      2.31 o
  -1  10  13       14.91       16.08      2.18 o
   0  10  13       13.76       15.97      2.12 o
   1  10  13      166.55      152.57      5.22 o
   2  10  13        5.47        6.72      2.08 o
  -2  11  13       32.13       29.62      2.30 o
  -1  11  13        4.59        5.35      2.31 o
   0  11  13        2.87        1.97      2.03 o
   1  11  13        3.79        2.49      2.11 o
   2  11  13        0.28        0.35      2.50 o
  -1  12  13        0.85        1.03      2.25 o
   0  12  13        0.50       -0.38      2.09 o
   1  12  13        0.52        3.21      2.11 o
  -5   0  14        4.68        6.06      5.28 o
  -4   0  14        0.90        1.00      3.48 o
  -3   0  14        5.66        8.76      3.81 o
  -2   0  14       91.60       99.84      7.66 o
  -1   0  14      296.53      279.97      8.04 o
   0   0  14        8.08       10.75      4.14 o
   1   0  14      762.28      793.33     18.07 o
   2   0  14       11.11        8.40      3.38 o
   3   0  14        7.19       10.80      5.39 o
   4   0  14       28.23       25.35      3.68 o
  -5   1  14        4.09        1.48      4.72 o
  -4   1  14       21.99       21.64      2.86 o
  -3   1  14      111.01      103.86      3.09 o
  -2   1  14     1375.65     1455.05     10.34 o
  -1   1  14       90.26       91.46      3.80 o
   0   1  14        3.11        1.78      2.69 o
   1   1  14      315.39      328.48      3.90 o
   2   1  14       15.25       18.00      2.75 o
   3   1  14       18.01       19.50      2.17 o
   4   1  14       10.81       12.08      2.52 o
  -5   2  14        3.62       -0.05      6.95 o
  -4   2  14        8.39        7.42      3.64 o
  -3   2  14       18.78       20.25      2.78 o
  -2   2  14        5.24        5.85      2.68 o
  -1   2  14      212.91      217.33      4.39 o
   0   2  14       22.82       21.08      3.10 o
   1   2  14       13.14       14.01      2.55 o
   2   2  14      147.87      146.09      2.78 o
   3   2  14        3.14        4.75      2.27 o
   4   2  14        1.08       -0.48      2.22 o
  -5   3  14        3.43        1.84      6.86 o
  -4   3  14        9.54        8.98      3.89 o
  -3   3  14        0.35        2.72      3.10 o
  -2   3  14       90.59       89.24      4.94 o
  -1   3  14     1088.57     1091.91     13.88 o
   0   3  14       88.27       89.47      2.33 o
   1   3  14        0.33       -0.86      2.29 o
   2   3  14      413.40      461.83      8.96 o
   3   3  14        1.75        3.98      2.28 o
   4   3  14        1.06        3.88      2.11 o
  -5   4  14        0.01        1.77      4.40 o
  -4   4  14        0.90        2.36      3.08 o
  -3   4  14        0.36        1.04      2.59 o
  -2   4  14       12.73        9.72      3.32 o
  -1   4  14      106.21       98.35      5.66 o
   0   4  14       12.79       13.03      2.33 o
   1   4  14        9.95       14.64      2.34 o
   2   4  14      212.21      226.84      3.00 o
   3   4  14        0.99        2.41      1.89 o
   4   4  14        2.61        7.36      2.39 o
  -5   5  14        2.50        3.90      3.90 o
  -4   5  14        9.72       11.68      3.79 o
  -3   5  14        0.41        1.24      3.02 o
  -2   5  14       11.17       12.39      3.50 o
  -1   5  14       22.56       22.56      2.34 o
   0   5  14       54.81       55.25      2.29 o
   1   5  14       13.34       13.82      2.03 o
   2   5  14     1063.35     1087.26      7.36 o
   3   5  14       87.69       86.43      2.40 o
   4   5  14        0.00        2.53      2.16 o
  -4   6  14        0.00        1.79      3.79 o
  -3   6  14        0.56        1.94      2.69 o
  -2   6  14        9.82       14.10      2.90 o
  -1   6  14       35.03       43.37      2.55 o
   0   6  14       78.46       76.08      4.96 o
   1   6  14       24.80       23.05      2.14 o
   2   6  14      683.23      720.69     10.42 o
   3   6  14        5.03        6.24      2.13 o
   4   6  14        0.06        4.92      2.43 o
  -4   7  14       17.43       16.30      3.39 o
  -3   7  14        6.50        6.85      3.15 o
  -2   7  14       14.26       14.46      2.69 o
  -1   7  14        3.70        5.50      2.15 o
   0   7  14        0.90       -0.17      2.09 o
   1   7  14        3.01        2.94      2.22 o
   2   7  14      119.63      113.19      3.41 o
   3   7  14        1.80        3.47      2.46 o
  -4   8  14       10.88       10.47      4.53 o
  -3   8  14       10.00        7.53      2.94 o
  -2   8  14      381.88      395.69      4.30 o
  -1   8  14      121.37      132.02      2.78 o
   0   8  14        1.61        2.16      1.97 o
   1   8  14        1.07        1.83      2.35 o
   2   8  14        0.38        0.43      2.05 o
   3   8  14        9.68       12.59      2.41 o
  -3   9  14        0.93       -1.55      3.32 o
  -2   9  14        0.00       -1.75      2.11 o
  -1   9  14       22.57       22.79      2.33 o
   0   9  14       17.41       13.09      2.01 o
   1   9  14       28.43       25.90      2.05 o
   2   9  14        1.69        2.16      2.44 o
   3   9  14        8.07        7.00      2.77 o
  -3  10  14       20.19       17.97      3.18 o
  -2  10  14        0.56        2.81      2.31 o
  -1  10  14        1.29        4.40      2.42 o
   0  10  14        0.00        4.22      1.90 o
   1  10  14        0.07        1.45      1.95 o
   2  10  14        1.91       -1.97      2.29 o
  -2  11  14        0.00        2.49      2.51 o
  -1  11  14        7.32        9.37      2.49 o
   0  11  14        0.14        0.51      2.16 o
   1  11  14        0.36        2.63      2.10 o
   2  11  14        0.43        0.36      2.86 o
  -1  12  14       16.93       12.73      2.24 o
   0  12  14        2.57        1.32      2.05 o
   1  12  14        2.15        1.52      2.48 o
  -5   1  15        0.22        0.99      4.03 o
  -4   1  15       24.12       23.25      2.60 o
  -3   1  15        3.11        2.46      2.42 o
  -2   1  15       31.91       29.31      4.07 o
  -1   1  15        7.85       11.45      3.42 o
   0   1  15      413.62      389.18      5.79 o
   1   1  15       23.49       20.77      2.72 o
   2   1  15       85.06       95.37      2.89 o
   3   1  15       22.83       28.48      2.52 o
   4   1  15        0.83        2.57      2.35 o
  -5   2  15        0.58        2.79      6.81 o
  -4   2  15        2.86        1.80      3.67 o
  -3   2  15        9.47        8.59      2.26 o
  -2   2  15        2.84        3.26      3.69 o
  -1   2  15      451.11      453.26     13.03 o
   0   2  15        0.20        0.85      2.40 o
   1   2  15      154.94      161.94      3.41 o
   2   2  15      361.07      350.93      3.69 o
   3   2  15      134.11      130.54      2.50 o
   4   2  15        7.97       10.49      2.54 o
  -5   3  15        0.61       -0.38      4.82 o
  -4   3  15       38.67       36.14      3.91 o
  -3   3  15        3.04        2.02      3.15 o
  -2   3  15       53.55       52.33      2.72 o
  -1   3  15      965.28      994.79     11.47 o
   0   3  15       35.07       37.33      2.28 o
   1   3  15        0.36        1.62      2.18 o
   2   3  15        0.03        0.87      2.60 o
   3   3  15       31.24       33.08      2.46 o
   4   3  15        0.15       -0.15      2.45 o
  -5   4  15        0.05        1.90      4.87 o
  -4   4  15        9.11       12.00      3.28 o
  -3   4  15       63.52       51.36      3.48 o
  -2   4  15       21.63       21.67      3.23 o
  -1   4  15       45.17       55.59      3.30 o
   0   4  15       14.61       13.32      2.47 o
   1   4  15      113.58      108.90      2.61 o
   2   4  15     2009.03     2027.65     20.07 o
   3   4  15        0.05        2.25      1.90 o
   4   4  15        1.35        1.77      2.15 o
  -4   5  15       12.71       12.85      2.96 o
  -3   5  15        3.37        3.20      2.73 o
  -2   5  15        7.67        6.25      3.27 o
  -1   5  15       82.31       92.15      2.88 o
   0   5  15        4.05        8.03      2.33 o
   1   5  15       77.54       80.68      2.58 o
   2   5  15        7.53        6.68      2.08 o
   3   5  15        9.83        9.15      2.02 o
   4   5  15        0.88        3.79      2.21 o
  -4   6  15        7.93        9.54      3.36 o
  -3   6  15        4.75        3.52      3.08 o
  -2   6  15       40.72       40.39      3.22 o
  -1   6  15      335.90      342.69      8.11 o
   0   6  15       14.85       13.18      2.20 o
   1   6  15        7.85       14.38      2.15 o
   2   6  15      614.92      621.94      5.95 o
   3   6  15        0.71        4.20      2.03 o
   4   6  15        4.88        7.97      2.14 o
  -4   7  15        1.74        5.95      3.38 o
  -3   7  15       16.21       16.52      2.82 o
  -2   7  15       10.59        5.58      2.62 o
  -1   7  15        1.12        1.77      2.23 o
   0   7  15       51.69       57.77      2.65 o
   1   7  15       89.80       85.68      2.67 o
   2   7  15        4.59        8.23      2.08 o
   3   7  15       16.99       15.91      2.39 o
  -4   8  15       12.23       13.70      3.15 o
  -3   8  15        7.09        9.49      3.19 o
  -2   8  15       48.47       48.07      2.86 o
  -1   8  15       25.90       28.07      2.23 o
   0   8  15        2.93        4.96      2.06 o
   1   8  15       26.70       24.69      2.20 o
   2   8  15        2.03        2.39      3.36 o
   3   8  15       16.15       19.10      2.39 o
  -3   9  15       15.97       15.22      3.28 o
  -2   9  15       18.71       18.80      2.89 o
  -1   9  15        0.00        2.69      2.25 o
   0   9  15        2.33        3.59      2.02 o
   1   9  15        3.80        2.41      2.36 o
   2   9  15        2.51        4.93      2.21 o
   3   9  15       15.88       16.33      2.52 o
  -3  10  15        0.17        0.40      3.73 o
  -2  10  15       21.14       20.17      2.42 o
  -1  10  15        0.18        7.50      1.94 o
   0  10  15        0.47        1.21      2.14 o
   1  10  15       14.66       13.08      2.53 o
   2  10  15        0.97        1.32      2.59 o
  -2  11  15        2.66        3.77      2.40 o
  -1  11  15        1.64        3.76      2.10 o
   0  11  15       26.73       27.27      2.14 o
   1  11  15        0.96        0.40      2.06 o
   2  11  15        7.49       10.64      5.20 o
  -1  12  15        6.39        8.18      2.23 o
   0  12  15        7.94        7.28      2.45 o
  -5   0  16        0.16       -1.62      4.91 o
  -4   0  16        1.81        1.65      2.88 o
  -3   0  16      120.03      125.27      5.32 o
  -2   0  16       17.93       17.64      7.09 o
  -1   0  16      280.51      265.25      8.35 o
   0   0  16       25.24       32.34      3.44 o
   1   0  16        6.26        6.14      3.34 o
   2   0  16       56.76       59.44      4.21 o
   3   0  16      133.47      119.42      4.06 o
   4   0  16       13.62       14.36      3.01 o
  -5   1  16        0.28        3.92      4.07 o
  -4   1  16       31.57       30.78      2.80 o
  -3   1  16       62.86       63.77      2.76 o
  -2   1  16       67.82       60.25      7.69 o
  -1   1  16        2.76        6.00      3.47 o
   0   1  16       64.88       75.82      2.98 o
   1   1  16      164.73      176.17      3.21 o
   2   1  16        7.60        9.04      2.44 o
   3   1  16      347.59      279.60      4.61 o
   4   1  16        7.09        8.31      2.25 o
  -5   2  16        1.39        4.26      6.86 o
  -4   2  16       40.34       41.05      3.43 o
  -3   2  16      106.52       93.14      4.64 o
  -2   2  16        4.13        3.10      3.55 o
  -1   2  16        1.07       -0.60      2.69 o
   0   2  16      456.42      447.31      5.91 o
   1   2  16       67.62       69.90      2.55 o
   2   2  16        1.33        4.65      2.52 o
   3   2  16      100.34       99.34      2.66 o
   4   2  16        3.54        5.10      2.55 o
  -5   3  16        0.56       -0.10      4.13 o
  -4   3  16       28.60       28.30      3.81 o
  -3   3  16       76.08       73.81      3.36 o
  -2   3  16       58.75       52.22      3.02 o
  -1   3  16       72.81       79.99      3.29 o
   0   3  16       72.03       69.37      2.28 o
   1   3  16        4.34        3.01      2.15 o
   2   3  16       10.68       13.76      2.14 o
   3   3  16       40.31       39.13      2.37 o
   4   3  16        5.48        6.93      2.25 o
  -5   4  16        0.54        2.93      4.79 o
  -4   4  16        1.74        6.08      3.68 o
  -3   4  16       58.93       57.51      2.83 o
  -2   4  16        9.30        9.67      2.25 o
  -1   4  16      304.19      325.94      6.27 o
   0   4  16       20.37       22.89      2.28 o
   1   4  16      113.40      106.29      2.45 o
   2   4  16      505.95      501.08      3.48 o
   3   4  16        1.36        3.68      2.14 o
   4   4  16        1.13        3.45      2.14 o
  -4   5  16       11.50       13.47      3.33 o
  -3   5  16        0.63        2.46      2.53 o
  -2   5  16       39.19       38.51      2.90 o
  -1   5  16      142.37      157.29      2.76 o
   0   5  16        9.27       11.31      2.30 o
   1   5  16      261.50      256.63      4.60 o
   2   5  16      472.26      479.86      8.63 o
   3   5  16        0.84        1.56      2.04 o
   4   5  16        9.40       11.19      2.22 o
  -4   6  16       18.42       16.15      3.43 o
  -3   6  16       17.69       20.78      3.29 o
  -2   6  16        9.74       15.15      2.90 o
  -1   6  16        4.72        4.85      2.35 o
   0   6  16        0.18        1.89      2.11 o
   1   6  16       12.46       13.46      2.65 o
   2   6  16       34.78       29.55      2.02 o
   3   6  16        0.15        4.41      1.94 o
   4   6  16        8.46       11.51      2.77 o
  -4   7  16        1.70        0.94      3.32 o
  -3   7  16       14.04       12.51      3.24 o
  -2   7  16        6.51        8.02      2.78 o
  -1   7  16       39.80       41.00      2.37 o
   0   7  16       10.84       12.21      2.38 o
   1   7  16      146.86      136.43      3.05 o
   2   7  16        0.01       -0.03      2.56 o
   3   7  16        1.66        4.93      2.34 o
  -4   8  16        2.05        4.80      3.13 o
  -3   8  16        6.17        6.81      2.86 o
  -2   8  16        1.32        1.79      2.46 o
  -1   8  16        1.48        0.62      2.33 o
   0   8  16       12.34       10.08      2.21 o
   1   8  16        3.71        3.68      2.42 o
   2   8  16        1.79        3.15      2.43 o
   3   8  16        4.67        3.30      2.43 o
  -3   9  16        1.21        3.99      3.06 o
  -2   9  16        1.28        1.95      2.67 o
  -1   9  16        5.84       10.02      2.62 o
   0   9  16       43.24       39.55      2.80 o
   1   9  16        1.07        0.07      2.05 o
   2   9  16        0.20        1.05      2.20 o
   3   9  16        0.00        4.43      3.23 o
  -3  10  16        0.78        2.32      3.12 o
  -2  10  16        2.43       -1.07      2.54 o
  -1  10  16        0.65        0.32      2.34 o
   0  10  16        0.28        2.38      2.27 o
   1  10  16        3.60        3.56      2.48 o
   2  10  16        4.26        5.84      2.43 o
  -2  11  16        0.01       -0.16      2.79 o
  -1  11  16        6.66        9.46      2.41 o
   0  11  16        0.00        0.51      2.07 o
   1  11  16        0.17       -0.62      2.59 o
  -1  12  16        1.05       -1.26      2.42 o
   0  12  16       10.38       10.59      2.61 o
  -5   1  17        0.56        1.00      4.30 o
  -4   1  17        7.45        8.01      2.52 o
  -3   1  17       27.07       22.46      2.90 o
  -2   1  17        5.86        3.20      3.32 o
  -1   1  17       21.18       27.35      2.45 o
   0   1  17      480.08      507.04      3.81 o
   1   1  17       31.36       29.34      2.50 o
   2   1  17       28.54       23.11      3.09 o
   3   1  17       35.09       32.00      2.37 o
   4   1  17        9.46       10.33      2.28 o
  -5   2  17        2.19        2.55      4.02 o
  -4   2  17       31.36       36.30      3.37 o
  -3   2  17       91.26       88.83      2.90 o
  -2   2  17        5.47        7.82      3.67 o
  -1   2  17       65.79       65.71      3.09 o
   0   2  17      164.46      161.20      3.23 o
   1   2  17       54.64       51.33      3.30 o
   2   2  17       44.46       38.88      2.75 o
   3   2  17        1.49        6.30      2.34 o
   4   2  17        2.21        3.95      2.15 o
  -5   3  17        0.12       -0.02      3.84 o
  -4   3  17        1.53        2.80      3.23 o
  -3   3  17      375.88      369.48      6.47 o
  -2   3  17       11.60       14.02      2.87 o
  -1   3  17       29.79       25.64      2.77 o
   0   3  17      530.74      528.29      6.97 o
   1   3  17        8.18        8.78      2.31 o
   2   3  17       18.77       16.68      3.03 o
   3   3  17        1.58        0.08      2.22 o
   4   3  17        1.49        1.22      2.41 o
  -5   4  17        0.00       -0.28      3.69 o
  -4   4  17        9.36       11.91      3.29 o
  -3   4  17       14.94       15.11      2.81 o
  -2   4  17       12.66       14.53      2.67 o
  -1   4  17      129.64      137.52      2.73 o
   0   4  17        0.06        3.25      2.17 o
   1   4  17       34.49       32.45      2.23 o
   2   4  17      196.35      204.21      4.08 o
   3   4  17        1.65        2.74      2.03 o
   4   4  17        0.99        2.41      2.61 o
  -4   5  17        0.28        5.73      3.77 o
  -3   5  17       29.00       28.91      2.87 o
  -2   5  17      172.01      175.03      5.71 o
  -1   5  17        0.15        3.63      2.10 o
   0   5  17        0.63        2.84      2.16 o
   1   5  17      112.35      111.60      3.07 o
   2   5  17      292.49      287.08      7.05 o
   3   5  17       17.10       16.19      2.09 o
   4   5  17        1.11        4.59      2.37 o
  -4   6  17        1.07        2.76      3.00 o
  -3   6  17       79.57       79.46      3.57 o
  -2   6  17       75.87       88.09      2.92 o
  -1   6  17        0.04        3.46      2.05 o
   0   6  17       22.44       22.88      2.36 o
   1   6  17        0.94        6.23      3.53 o
   2   6  17       50.80       45.90      2.11 o
   3   6  17       20.18       22.90      2.14 o
  -4   7  17       11.40       10.02      3.48 o
  -3   7  17        5.74        6.05      2.76 o
  -2   7  17       12.95       16.33      2.81 o
  -1   7  17        3.29        6.12      2.39 o
   0   7  17       38.93       39.58      2.18 o
   1   7  17        9.91       11.19      2.02 o
   2   7  17        0.17        4.67      2.41 o
   3   7  17       48.78       50.02      2.39 o
  -4   8  17        1.84        0.63      3.57 o
  -3   8  17       14.61       12.78      2.94 o
  -2   8  17        0.36        0.16      2.52 o
  -1   8  17       39.33       36.14      2.30 o
   0   8  17       94.68       83.69      2.43 o
   1   8  17        3.89        4.27      2.07 o
   2   8  17        1.57        2.54      2.19 o
   3   8  17       15.79       17.14      2.46 o
  -3   9  17        1.08        3.76      3.05 o
  -2   9  17        1.90        4.81      2.42 o
  -1   9  17        0.95        4.75      2.61 o
   0   9  17        0.28       -0.47      2.41 o
   1   9  17        0.91        3.25      2.16 o
   2   9  17        0.13        1.30      2.24 o
  -3  10  17        0.03        4.52      3.56 o
  -2  10  17        1.90        3.94      2.68 o
  -1  10  17       18.63       19.60      2.39 o
   0  10  17       23.26       28.24      2.58 o
   1  10  17        0.13        3.57      2.32 o
   2  10  17        9.59       14.48      2.21 o
  -2  11  17        0.08       -0.32      3.15 o
  -1  11  17        0.58       -0.72      2.28 o
   0  11  17        6.90        4.16      2.40 o
   1  11  17        1.26       -0.99      2.64 o
  -5   0  18        0.02        1.31      5.05 o
  -4   0  18        9.30        8.76      3.78 o
  -3   0  18      118.23      126.71      7.85 o
  -2   0  18       44.17       50.18      5.16 o
  -1   0  18      150.04      146.59      3.98 o
   0   0  18      133.48      138.83      5.96 o
   1   0  18        1.82        1.02      4.37 o
   2   0  18       50.54       54.68      4.11 o
   3   0  18      374.17      306.47      4.25 o
   4   0  18       21.35       19.00      2.80 o
  -5   1  18        1.11        0.30      3.48 o
  -4   1  18        2.82        6.77      2.50 o
  -3   1  18      251.83      252.33      5.55 o
  -2   1  18       14.15       20.90      3.99 o
  -1   1  18        0.35       -0.99      2.49 o
   0   1  18     1085.59     1093.24     11.09 o
   1   1  18       12.54       13.57      2.63 o
   2   1  18        0.20        0.73      2.44 o
   3   1  18       90.55       78.65      2.74 o
   4   1  18        0.19        6.72      2.75 o
  -5   2  18        0.03        0.24      3.16 o
  -4   2  18        8.57       12.09      3.24 o
  -3   2  18        9.90       10.14      3.24 o
  -2   2  18        8.54        9.11      2.91 o
  -1   2  18       41.50       42.81      3.20 o
   0   2  18      610.01      629.43      7.22 o
   1   2  18       13.37       13.85      2.51 o
   2   2  18        0.09        3.72      2.31 o
   3   2  18       56.37       50.01      2.42 o
   4   2  18       15.56       16.37      2.48 o
  -5   3  18        0.07        1.56      3.19 o
  -4   3  18       36.22       34.36      3.41 o
  -3   3  18      357.34      348.06      5.43 o
  -2   3  18        9.33        6.67      2.63 o
  -1   3  18        1.70        2.51      2.52 o
   0   3  18       61.24       58.49      2.43 o
   1   3  18      140.53      142.47      4.42 o
   2   3  18      273.56      258.82      3.31 o
   3   3  18       21.64       25.65      2.48 o
   4   3  18        1.03        2.61      2.32 o
  -4   4  18       10.94        8.80      2.70 o
  -3   4  18       27.65       27.27      2.61 o
  -2   4  18       30.25       32.88      2.71 o
  -1   4  18        4.64        4.04      2.35 o
   0   4  18        5.68        7.36      2.36 o
   1   4  18      103.51      105.46      2.56 o
   2   4  18       13.26       12.46      2.03 o
   3   4  18       12.53       17.43      1.99 o
   4   4  18        0.21        1.14      2.22 o
  -4   5  18        0.16        0.53      2.98 o
  -3   5  18        0.00        1.34      3.02 o
  -2   5  18       32.49       35.05      2.41 o
  -1   5  18        0.41        2.43      2.55 o
   0   5  18       26.55       29.84      2.25 o
   1   5  18       86.88       88.93      2.85 o
   2   5  18        1.98        1.59      1.95 o
   3   5  18        2.93        7.27      2.17 o
  -4   6  18        0.32        1.65      3.39 o
  -3   6  18       81.44       79.74      5.76 o
  -2   6  18        1.48        1.24      2.18 o
  -1   6  18        6.08        8.89      2.06 o
   0   6  18        3.63        4.63      2.31 o
   1   6  18      243.03      252.37      6.63 o
   2   6  18       14.43       17.47      2.01 o
   3   6  18        6.15       11.77      2.23 o
  -4   7  18        1.59        4.35      3.62 o
  -3   7  18       21.59       24.94      3.90 o
  -2   7  18        3.16        4.13      2.58 o
  -1   7  18       22.34       22.88      2.41 o
   0   7  18        8.62        8.89      1.94 o
   1   7  18       86.01       90.55      3.52 o
   2   7  18        6.92        7.04      2.45 o
   3   7  18        7.66        8.60      2.51 o
  -3   8  18       52.85       53.61      3.48 o
  -2   8  18       46.12       45.41      2.63 o
  -1   8  18        5.36        6.26      2.43 o
   0   8  18       18.90       12.51      2.60 o
   1   8  18       44.71       39.46      2.20 o
   2   8  18        1.98        4.74      2.18 o
   3   8  18        2.50        6.99      2.88 o
  -3   9  18        0.37        4.12      3.47 o
  -2   9  18       11.19       15.68      2.48 o
  -1   9  18        0.56        0.39      2.42 o
   0   9  18       26.64       21.06      2.29 o
   1   9  18       32.96       31.50      2.25 o
   2   9  18       21.62       24.13      2.32 o
  -2  10  18        2.13        1.04      2.36 o
  -1  10  18        4.78        4.42      2.35 o
   0  10  18        4.30        5.13      2.51 o
   1  10  18        1.06        3.70      2.23 o
   2  10  18        0.05        1.26      2.23 o
  -2  11  18        2.83       12.86      4.85 o
  -1  11  18        3.38        6.84      2.15 o
   0  11  18       29.02       31.34      2.84 o
   1  11  18        1.48        3.14      2.81 o
  -5   1  19        0.99        1.61      3.07 o
  -4   1  19       12.61       11.21      2.58 o
  -3   1  19       68.08       69.82      5.13 o
  -2   1  19       46.40       46.27      4.20 o
  -1   1  19        0.70        2.53      2.60 o
   0   1  19       62.62       62.60      2.86 o
   1   1  19       67.10       58.98      3.03 o
   2   1  19        0.42        0.71      2.28 o
   3   1  19        0.93        1.50      3.32 o
   4   1  19        1.19        1.69      2.21 o
  -5   2  19        0.00        1.49      2.93 o
  -4   2  19       12.40        9.95      3.03 o
  -3   2  19      230.54      227.74      6.88 o
  -2   2  19       88.89       88.30      4.33 o
  -1   2  19        0.52        0.48      3.36 o
   0   2  19      190.08      199.18      3.16 o
   1   2  19      227.83      239.40      3.09 o
   2   2  19        0.56        3.46      2.94 o
   3   2  19        1.21        2.37      2.87 o
   4   2  19       12.56       14.11      2.38 o
  -4   3  19        0.04        0.90      2.94 o
  -3   3  19       52.38       47.91      3.18 o
  -2   3  19       17.20       19.12      2.55 o
  -1   3  19       22.17       24.50      2.53 o
   0   3  19       63.93       64.70      2.32 o
   1   3  19      110.87      106.11      4.22 o
   2   3  19       61.98       69.80      3.38 o
   3   3  19       10.70       12.96      2.18 o
   4   3  19        7.55        9.02      2.53 o
  -4   4  19        0.08        1.79      2.99 o
  -3   4  19       11.39        8.48      2.66 o
  -2   4  19       26.04       27.11      2.26 o
  -1   4  19        2.72        3.09      2.65 o
   0   4  19       12.80       13.70      2.86 o
   1   4  19      353.50      355.92      9.25 o
   2   4  19      113.13      116.18      2.44 o
   3   4  19        0.04        2.36      2.19 o
   4   4  19        2.79        6.15      3.17 o
  -4   5  19        2.84        1.41      2.77 o
  -3   5  19       42.48       46.86      3.01 o
  -2   5  19       32.83       31.87      2.54 o
  -1   5  19       20.79       17.59      2.18 o
   0   5  19       26.67       27.20      2.16 o
   1   5  19      164.20      172.20      2.53 o
   2   5  19        0.50        2.94      2.13 o
   3   5  19        3.89        7.30      2.05 o
  -4   6  19        4.16        5.09      3.95 o
  -3   6  19       15.58       16.90      2.48 o
  -2   6  19        3.81        3.91      2.61 o
  -1   6  19        5.35        3.86      2.26 o
   0   6  19       29.58       30.83      2.23 o
   1   6  19       89.56       88.67      2.48 o
   2   6  19        0.25       -1.71      2.11 o
   3   6  19        0.67       -0.05      2.02 o
  -4   7  19        0.03        0.96      3.17 o
  -3   7  19      146.33      143.54     10.09 o
  -2   7  19        0.67        2.59      2.25 o
  -1   7  19        0.00        0.28      2.09 o
   0   7  19       24.76       25.12      2.27 o
   1   7  19      405.79      413.92      6.06 o
   2   7  19        0.77       -0.49      2.84 o
   3   7  19        0.01       -2.28      2.29 o
  -3   8  19       29.94       26.39      3.50 o
  -2   8  19        9.21        7.38      2.50 o
  -1   8  19        7.51        7.02      2.27 o
   0   8  19        1.92        2.81      2.09 o
   1   8  19        0.30        1.60      2.22 o
   2   8  19        0.00        1.55      2.21 o
  -3   9  19        3.70        5.70      3.47 o
  -2   9  19       11.67       10.79      2.40 o
  -1   9  19        0.19        0.77      2.36 o
   0   9  19       57.67       53.34      4.01 o
   1   9  19        0.31        3.24      2.31 o
   2   9  19       21.01       23.92      2.29 o
  -2  10  19        2.03        4.69      2.23 o
  -1  10  19        2.45        5.24      2.40 o
   0  10  19        7.09        4.68      2.40 o
   1  10  19        0.07       -0.54      2.39 o
  -1  11  19        2.31        7.56      2.44 o
   0  11  19       16.02       12.01      2.35 o
  -5   0  20       12.75        7.95      4.01 o
  -4   0  20        0.86       -0.90      2.93 o
  -3   0  20      124.03      123.40      7.95 o
  -2   0  20       87.37       93.60      7.09 o
  -1   0  20       89.73       91.98      4.30 o
   0   0  20       93.39      107.41      4.36 o
   1   0  20        4.37        7.23      6.72 o
   2   0  20        1.57        6.38      3.72 o
   3   0  20       75.59       67.51      4.23 o
   4   0  20        0.02        1.01      3.12 o
  -5   1  20        2.86        2.60      3.10 o
  -4   1  20        0.15        0.34      2.16 o
  -3   1  20        0.15       -0.26      4.82 o
  -2   1  20        7.82       11.13      3.85 o
  -1   1  20        0.10        1.84      2.48 o
   0   1  20      141.54      140.28      3.20 o
   1   1  20      213.13      211.37      3.19 o
   2   1  20       33.48       35.23      2.54 o
   3   1  20       20.48       22.92      2.54 o
   4   1  20        5.76        5.37      2.32 o
  -4   2  20       15.92       12.96      3.00 o
  -3   2  20      141.22      138.43      6.88 o
  -2   2  20      168.10      168.60      4.44 o
  -1   2  20       93.24       95.23      3.63 o
   0   2  20      111.89      110.94      3.56 o
   1   2  20      259.92      265.30      4.79 o
   2   2  20       23.18       21.07      2.62 o
   3   2  20        0.82       -2.46      2.46 o
   4   2  20        8.42        7.01      2.70 o
  -4   3  20        2.22        0.82      2.49 o
  -3   3  20        3.88        5.06      2.76 o
  -2   3  20       45.34       49.37      2.89 o
  -1   3  20       11.71        8.78      2.65 o
   0   3  20       15.26       15.64      2.34 o
   1   3  20       30.18       25.58      2.30 o
   2   3  20        2.23        5.26      2.26 o
   3   3  20        5.01        7.44      2.33 o
   4   3  20        1.24        6.28      3.56 o
  -4   4  20        1.40       -0.66      2.68 o
  -3   4  20       16.84       17.45      2.84 o
  -2   4  20        3.79        6.67      2.34 o
  -1   4  20        7.26        3.78      2.65 o
   0   4  20        3.25        1.93      2.55 o
   1   4  20      573.33      591.45      7.39 o
   2   4  20       15.10       16.62      2.40 o
   3   4  20        0.81        0.27      2.16 o
  -4   5  20        2.28        1.02      2.76 o
  -3   5  20        2.61        3.76      2.58 o
  -2   5  20       10.08       12.69      2.81 o
  -1   5  20        0.66        0.75      2.02 o
   0   5  20        2.94        4.13      2.17 o
   1   5  20      186.83      202.97      2.67 o
   2   5  20        0.97        5.32      1.83 o
   3   5  20       10.59       14.03      2.26 o
  -4   6  20        1.42        3.55      2.73 o
  -3   6  20        6.54        8.28      2.98 o
  -2   6  20        4.94        5.19      2.87 o
  -1   6  20        5.30        6.79      1.98 o
   0   6  20       18.50       15.56      2.25 o
   1   6  20      109.84      108.09      2.60 o
   2   6  20       20.67       19.98      2.24 o
   3   6  20        3.19        3.86      2.16 o
  -4   7  20        2.18        0.89      3.19 o
  -3   7  20      117.06      119.16      6.73 o
  -2   7  20       76.46       81.62      2.72 o
  -1   7  20       11.98       12.03      2.42 o
   0   7  20       41.08       40.74      2.24 o
   1   7  20      305.11      319.14     10.55 o
   2   7  20        9.98        8.87      2.92 o
   3   7  20        0.00        5.76      2.37 o
  -3   8  20        0.05       -2.43      3.05 o
  -2   8  20        2.05        4.73      2.52 o
  -1   8  20       11.12       10.71      2.22 o
   0   8  20       14.51       14.93      2.15 o
   1   8  20       28.97       27.60      2.72 o
   2   8  20       21.30       23.96      2.78 o
  -3   9  20       14.55       12.43      2.90 o
  -2   9  20        4.55        4.28      2.22 o
  -1   9  20        2.27        5.87      2.22 o
   0   9  20        5.50        1.39      2.05 o
   1   9  20        0.51        2.13      2.23 o
   2   9  20        7.06        9.19      2.32 o
  -2  10  20        0.61       -0.86      2.31 o
  -1  10  20        2.12        2.58      2.58 o
   0  10  20        2.73        2.97      2.40 o
   1  10  20        0.24        1.75      2.60 o
  -1  11  20        0.66        5.08      2.91 o
   0  11  20        1.99        3.83      2.51 o
  -4   1  21       19.63       18.64      2.41 o
  -3   1  21        3.96        4.52      3.89 o
  -2   1  21        0.95        2.13      3.99 o
  -1   1  21       37.10       39.77      2.63 o
   0   1  21       10.78       19.60      2.98 o
   1   1  21       41.65       50.81      3.12 o
   2   1  21      270.87      259.23      3.08 o
   3   1  21        1.52        2.44      3.01 o
   4   1  21        9.18       11.33      3.56 o
  -4   2  21        0.54        0.31      2.93 o
  -3   2  21        7.98        6.18      3.20 o
  -2   2  21      120.42      125.00      5.53 o
  -1   2  21        0.01        3.01      3.31 o
   0   2  21        8.46        7.72      3.09 o
   1   2  21        5.22        9.48      2.94 o
   2   2  21       32.29       31.68      2.51 o
   3   2  21        5.08        6.11      2.17 o
  -4   3  21        0.53        0.36      2.74 o
  -3   3  21        0.02       -0.12      2.62 o
  -2   3  21       60.68       65.90      3.06 o
  -1   3  21       44.28       41.72      2.76 o
   0   3  21       62.92       62.91      2.29 o
   1   3  21      984.46      967.93     16.95 o
   2   3  21        0.08        1.51      2.22 o
   3   3  21        8.83       12.44      2.36 o
  -4   4  21        0.00        1.49      3.02 o
  -3   4  21       12.90       13.55      2.80 o
  -2   4  21       50.61       53.51      2.60 o
  -1   4  21        2.42        4.14      2.20 o
   0   4  21       25.46       22.44      2.66 o
   1   4  21      155.26      158.24      4.60 o
   2   4  21       26.77       27.88      2.15 o
   3   4  21       15.27       20.35      2.30 o
  -4   5  21       16.81       12.56      2.55 o
  -3   5  21        1.70        3.20      2.26 o
  -2   5  21        7.28        9.86      2.43 o
  -1   5  21        8.38        8.55      2.10 o
   0   5  21        2.74        3.74      2.18 o
   1   5  21      434.31      446.18      7.72 o
   2   5  21        3.00        4.46      2.17 o
   3   5  21        3.74        3.51      2.14 o
  -4   6  21        2.99        3.19      2.46 o
  -3   6  21        0.41       -0.44      2.70 o
  -2   6  21        0.72        1.34      2.59 o
  -1   6  21        0.00        1.93      2.07 o
   0   6  21      209.48      216.69      3.26 o
   1   6  21      178.83      197.08      5.50 o
   2   6  21        4.13        7.39      2.59 o
   3   6  21        5.42        7.80      2.18 o
  -3   7  21        1.32        1.21      2.66 o
  -2   7  21       24.40       26.23      2.58 o
  -1   7  21        0.31        1.50      2.28 o
   0   7  21        4.17        5.07      2.40 o
   1   7  21       99.11       97.73      3.80 o
   2   7  21        4.64        8.70      2.23 o
  -3   8  21        8.23        7.56      2.77 o
  -2   8  21        0.34        1.04      2.52 o
  -1   8  21        8.47        9.82      2.41 o
   0   8  21        8.99        7.11      2.33 o
   1   8  21        4.87       10.73      2.69 o
   2   8  21        0.00        5.78      2.59 o
  -2   9  21        5.91        7.53      2.51 o
  -1   9  21        0.04        0.43      3.54 o
   0   9  21        8.31        4.06      2.23 o
   1   9  21        1.80        4.30      2.39 o
   2   9  21        1.26        1.90      2.35 o
  -2  10  21        4.99        6.31      2.39 o
  -1  10  21        5.47        8.65      2.80 o
   0  10  21        1.38        6.55      3.11 o
   1  10  21        6.63        9.09      2.53 o
  -4   0  22        5.79        7.02      3.97 o
  -3   0  22       14.63       11.59      6.62 o
  -2   0  22        1.98        3.78      4.87 o
  -1   0  22       16.53       18.97      3.92 o
   0   0  22       54.74       52.20      4.06 o
   1   0  22        2.62        1.16      8.21 o
   2   0  22       81.90       61.48      5.72 o
   3   0  22        0.12        4.72      3.91 o
  -4   1  22        3.87        6.53      2.41 o
  -3   1  22        0.77        0.65      4.68 o
  -2   1  22       48.84       53.85      4.90 o
  -1   1  22       44.63       46.64      2.91 o
   0   1  22        1.96        4.37      2.96 o
   1   1  22        2.97        1.12      2.47 o
   2   1  22        5.31        7.65      2.29 o
   3   1  22       15.39       19.85      3.01 o
  -4   2  22        5.47        5.11      2.66 o
  -3   2  22        2.42        4.16      3.75 o
  -2   2  22       13.21       15.54      4.82 o
  -1   2  22       15.76       15.75      3.51 o
   0   2  22        5.77        6.97      2.34 o
   1   2  22        3.83        5.00      2.65 o
   2   2  22      169.34      152.21      2.85 o
   3   2  22        2.75        3.34      2.36 o
  -4   3  22       13.54        8.53      2.81 o
  -3   3  22        4.07        3.39      2.88 o
  -2   3  22       54.65       55.39      3.01 o
  -1   3  22       13.09       16.33      2.78 o
   0   3  22       53.96       58.34      2.57 o
   1   3  22      548.70      564.70      9.96 o
   2   3  22        1.18        3.12      2.27 o
   3   3  22        2.82        4.96      2.24 o
  -4   4  22       11.97       11.01      2.59 o
  -3   4  22       12.61       13.41      2.49 o
  -2   4  22       10.66       10.47      2.13 o
  -1   4  22       29.30       34.51      2.70 o
   0   4  22        0.49        4.25      2.85 o
   1   4  22        5.96        6.23      2.14 o
   2   4  22       28.29       27.47      2.52 o
   3   4  22        0.19        2.38      2.01 o
  -4   5  22        0.00       -0.15      3.10 o
  -3   5  22       10.18        8.76      2.55 o
  -2   5  22        0.65        2.90      2.36 o
  -1   5  22        1.59       -0.16      2.26 o
   0   5  22        0.01       -0.01      2.07 o
   1   5  22       81.44       82.17      2.38 o
   2   5  22        7.77       12.66      1.97 o
   3   5  22        4.66        2.34      2.09 o
  -4   6  22        8.54        4.44      3.31 o
  -3   6  22        0.53        2.32      2.44 o
  -2   6  22       15.21       15.29      2.56 o
  -1   6  22        0.08        1.95      2.24 o
   0   6  22       15.86       19.70      2.50 o
   1   6  22      199.06      199.84      2.84 o
   2   6  22       27.28       26.69      2.42 o
   3   6  22        0.01        1.06      2.28 o
  -3   7  22        0.06        1.00      2.72 o
  -2   7  22        0.31        0.77      2.48 o
  -1   7  22       18.90       15.97      2.20 o
   0   7  22        0.37        6.96      2.40 o
   1   7  22        0.26        2.67      2.18 o
   2   7  22        3.41        5.43      2.37 o
  -3   8  22        6.02        6.28      2.91 o
  -2   8  22        6.49        6.36      2.54 o
  -1   8  22        0.25        1.54      2.32 o
   0   8  22        3.61        6.53      3.03 o
   1   8  22        0.79        1.89      2.19 o
   2   8  22       15.50       13.08      2.35 o
  -2   9  22        3.38        7.08      2.56 o
  -1   9  22        0.04       -1.14      2.23 o
   0   9  22        3.83        2.62      2.37 o
   1   9  22        0.51        4.45      2.43 o
  -1  10  22        0.09        0.09      2.31 o
   0  10  22        1.28        5.27      2.45 o
  -4   1  23        4.21        5.30      2.88 o
  -3   1  23        0.03       -0.47      3.86 o
  -2   1  23        9.29       12.27      4.81 o
  -1   1  23        0.10        1.14      2.61 o
   0   1  23        0.05        2.16      3.12 o
   1   1  23       10.47       14.31      2.28 o
   2   1  23        0.12        0.55      2.42 o
   3   1  23       14.18       12.08      2.62 o
  -4   2  23        4.37        3.56      2.51 o
  -3   2  23        0.71        2.26      3.34 o
  -2   2  23        1.44        4.37      3.77 o
  -1   2  23      315.07      323.47      9.21 o
   0   2  23       29.89       39.79      2.79 o
   1   2  23       56.88       51.93      2.45 o
   2   2  23       81.89       72.14      3.68 o
   3   2  23        7.86        7.52      2.44 o
  -4   3  23       14.29       13.73      3.19 o
  -3   3  23       12.47       12.91      2.46 o
  -2   3  23       38.30       39.96      2.75 o
  -1   3  23       11.79       11.13      2.55 o
   0   3  23        1.53        4.93      2.16 o
   1   3  23       45.58       48.06      3.74 o
   2   3  23       10.00       10.76      2.29 o
   3   3  23        0.04       -0.41      2.59 o
  -4   4  23       51.59       40.54      3.15 o
  -3   4  23        0.10        0.76      2.53 o
  -2   4  23        0.05        0.94      2.20 o
  -1   4  23       19.18       16.87      2.47 o
   0   4  23       61.27       64.29      2.41 o
   1   4  23       99.88      101.08      2.31 o
   2   4  23       15.83       18.98      2.70 o
   3   4  23        2.17        3.27      2.31 o
  -4   5  23       21.23       16.67      2.56 o
  -3   5  23        5.44       10.57      2.80 o
  -2   5  23        0.37        2.26      2.25 o
  -1   5  23        0.71        0.15      2.62 o
   0   5  23       61.57       68.16      2.65 o
   1   5  23       13.62       14.84      2.15 o
   2   5  23        0.32       -1.50      2.33 o
   3   5  23        2.50        2.13      2.28 o
  -3   6  23       10.60        8.66      2.37 o
  -2   6  23        1.59        0.72      2.46 o
  -1   6  23        6.30        8.02      2.15 o
   0   6  23        1.61        5.13      2.35 o
   1   6  23       53.65       55.33      2.46 o
   2   6  23       12.15       14.77      2.36 o
  -3   7  23        6.21        3.74      2.61 o
  -2   7  23        2.05        2.61      2.32 o
  -1   7  23       19.06       18.47      2.53 o
   0   7  23        1.79        0.85      2.13 o
   1   7  23        3.94        4.69      2.31 o
   2   7  23       12.15       10.84      2.59 o
  -3   8  23        2.32        4.24      2.92 o
  -2   8  23        3.76        3.26      2.37 o
  -1   8  23        7.74       11.08      2.25 o
   0   8  23        9.25       10.42      2.11 o
   1   8  23        3.63        4.59      3.45 o
   2   8  23       16.88       14.97      2.71 o
  -2   9  23        0.98        4.04      2.63 o
  -1   9  23        5.13        3.26      2.59 o
   0   9  23        3.57        1.14      2.55 o
   1   9  23        1.10        0.61      2.30 o
  -1  10  23        9.01       11.18      2.74 o
   0  10  23        1.88        1.66      2.22 o
  -4   0  24        1.45        3.55      4.02 o
  -3   0  24       15.00       18.82      6.72 o
  -2   0  24        0.72        5.53      4.59 o
  -1   0  24      211.65      212.48      5.34 o
   0   0  24       18.55       24.22      3.78 o
   1   0  24        5.14        4.30      5.08 o
   2   0  24       57.87       54.49      3.43 o
   3   0  24        2.40        0.88      4.10 o
  -4   1  24       10.34        8.42      2.86 o
  -3   1  24        3.96        3.62      3.82 o
  -2   1  24        0.37        2.92      3.68 o
  -1   1  24       23.95       24.44      3.00 o
   0   1  24        5.90        5.61      2.89 o
   1   1  24        7.10        6.36      2.61 o
   2   1  24      171.99      146.73      3.23 o
   3   1  24        1.60        4.23      2.61 o
  -4   2  24       38.39       30.63      2.69 o
  -3   2  24        0.67       -0.67      2.86 o
  -2   2  24        4.28        3.90      4.26 o
  -1   2  24       30.66       31.41      3.10 o
   0   2  24       76.72       82.07      3.10 o
   1   2  24       97.25       91.21      3.61 o
   2   2  24        4.50        5.95      3.80 o
   3   2  24        0.00        4.42      2.81 o
  -4   3  24       11.23        8.29      3.16 o
  -3   3  24        2.19        0.44      2.73 o
  -2   3  24        2.63        3.22      2.63 o
  -1   3  24       95.74       92.78      5.13 o
   0   3  24       11.57       13.43      2.20 o
   1   3  24       23.90       27.56      2.89 o
   2   3  24       10.87        8.30      2.26 o
   3   3  24        9.83        8.55      2.35 o
  -4   4  24       18.79       14.75      2.93 o
  -3   4  24       15.65       15.23      3.00 o
  -2   4  24        1.92        0.79      1.99 o
  -1   4  24        1.51        5.31      2.51 o
   0   4  24       49.49       48.18      4.03 o
   1   4  24        0.25        2.43      2.13 o
   2   4  24        0.02        0.73      2.28 o
   3   4  24        2.57        4.61      2.21 o
  -4   5  24       25.64       18.27      3.08 o
  -3   5  24        0.71        0.61      2.83 o
  -2   5  24        0.07       -0.58      2.65 o
  -1   5  24        6.38        5.39      2.31 o
   0   5  24        1.57        1.47      2.12 o
   1   5  24        0.44        1.45      2.65 o
   2   5  24        3.03        5.83      2.23 o
  -3   6  24        2.20        4.54      2.81 o
  -2   6  24        1.43        2.10      2.17 o
  -1   6  24        1.63        1.63      2.76 o
   0   6  24        1.00        4.71      2.37 o
   1   6  24        5.28        4.77      2.18 o
   2   6  24       10.00        9.37      2.19 o
  -3   7  24        1.92        2.00      2.64 o
  -2   7  24        4.30        7.63      2.22 o
  -1   7  24       30.83       28.62      2.42 o
   0   7  24      105.52      100.49      6.01 o
   1   7  24        7.29        6.59      2.82 o
   2   7  24        4.78        6.63      2.49 o
  -2   8  24        0.45        1.78      2.55 o
  -1   8  24        8.96       10.07      2.53 o
   0   8  24       63.46       64.13      2.69 o
   1   8  24        2.75        2.12      2.43 o
  -2   9  24        2.60        3.67      2.69 o
  -1   9  24        0.29       -0.46      2.28 o
   0   9  24        8.20        5.73      2.17 o
   1   9  24        0.01        2.29      2.50 o
  -4   1  25        4.80        2.74      2.62 o
  -3   1  25        3.09        1.65      4.90 o
  -2   1  25       10.89       17.70      3.30 o
  -1   1  25       12.45       14.17      2.55 o
   0   1  25       61.21       61.87      3.14 o
   1   1  25       20.27       24.04      3.84 o
   2   1  25       27.38       27.65      2.49 o
   3   1  25        2.89        2.63      2.59 o
  -4   2  25       13.67       10.02      2.76 o
  -3   2  25        7.25        5.78      3.31 o
  -2   2  25        0.88        3.57      4.65 o
  -1   2  25        1.94        4.99      3.23 o
   0   2  25       41.82       45.14      2.43 o
   1   2  25       11.96       16.28      2.32 o
   2   2  25        6.19        6.24      2.33 o
   3   2  25        0.81        6.08      2.82 o
  -4   3  25       26.05       18.20      2.79 o
  -3   3  25        0.04       -1.04      2.51 o
  -2   3  25        7.54        5.66      2.55 o
  -1   3  25       59.21       59.66      2.64 o
   0   3  25      141.58      139.34      2.67 o
   1   3  25       20.48       24.38      2.38 o
   2   3  25        0.82       -0.26      2.70 o
   3   3  25       43.93       49.53      2.63 o
  -4   4  25        8.02        7.36      2.93 o
  -3   4  25        6.19        7.53      3.02 o
  -2   4  25        0.06       -1.08      2.89 o
  -1   4  25        0.38        1.96      2.48 o
   0   4  25        0.00        6.34      2.70 o
   1   4  25        0.07        2.84      2.18 o
   2   4  25       23.21       26.05      2.30 o
  -3   5  25        2.21        3.14      2.60 o
  -2   5  25        0.92        0.35      2.15 o
  -1   5  25        1.25        5.41      2.26 o
   0   5  25        4.97        8.50      2.10 o
   1   5  25        0.32        0.06      2.25 o
   2   5  25        4.23        4.66      2.05 o
  -3   6  25        7.79       10.15      3.59 o
  -2   6  25        2.65        4.03      2.36 o
  -1   6  25       27.96       29.01      2.44 o
   0   6  25       37.55       44.34      2.35 o
   1   6  25        1.92        3.75      2.65 o
   2   6  25        0.67        0.98      2.42 o
  -3   7  25        0.40        1.81      2.68 o
  -2   7  25        1.67        2.80      2.38 o
  -1   7  25        5.05        8.06      2.41 o
   0   7  25       17.78       16.22      2.40 o
   1   7  25        2.81        5.59      2.57 o
   2   7  25        0.06       -0.22      2.91 o
  -2   8  25        3.05        1.91      2.85 o
  -1   8  25       14.69       14.33      2.45 o
   0   8  25       71.65       70.06      2.63 o
   1   8  25        2.60        3.38      2.57 o
  -1   9  25        0.44        2.48      2.37 o
   0   9  25        0.47        1.35      2.46 o
  -4   0  26        0.06        3.34      4.05 o
  -3   0  26        1.06       -2.13      5.16 o
  -2   0  26        2.16        5.96      4.49 o
  -1   0  26       18.25       20.17      6.41 o
   0   0  26      150.21      147.40      4.94 o
   1   0  26      173.41      184.26      4.94 o
   2   0  26        1.11        7.36      4.66 o
   3   0  26        2.66        0.17      3.56 o
  -4   1  26       10.87        8.27      3.25 o
  -3   1  26       47.33       42.56      4.20 o
  -2   1  26        5.36        0.21      3.72 o
  -1   1  26       24.36       24.86      2.71 o
   0   1  26       67.58       72.33      2.66 o
   1   1  26        3.28        3.02      2.62 o
   2   1  26        8.10        8.92      2.90 o
   3   1  26        4.62        6.55      3.21 o
  -4   2  26        1.73        3.46      2.70 o
  -3   2  26        0.00        1.77      3.32 o
  -2   2  26        1.62       -0.12      4.63 o
  -1   2  26       54.78       55.77      3.07 o
   0   2  26       94.10       96.50      3.55 o
   1   2  26        5.36        7.12      2.71 o
   2   2  26        8.51       11.97      2.48 o
   3   2  26       22.39       25.67      2.87 o
  -4   3  26       17.78       12.17      2.81 o
  -3   3  26        0.82        3.14      2.93 o
  -2   3  26        0.29        3.50      2.69 o
  -1   3  26        0.39       -1.45      2.40 o
   0   3  26      293.08      291.28      4.93 o
   1   3  26       39.63       45.24      4.93 o
   2   3  26        4.04       10.43      2.49 o
  -3   4  26        0.00       -0.67      2.54 o
  -2   4  26        4.15        5.79      2.50 o
  -1   4  26        1.25        6.64      2.57 o
   0   4  26        2.36        4.46      2.48 o
   1   4  26        1.13        1.78      2.06 o
   2   4  26        1.92       -0.05      2.14 o
  -3   5  26        0.74        1.77      3.23 o
  -2   5  26        0.27        0.31      2.33 o
  -1   5  26       19.94       20.35      2.53 o
   0   5  26        3.63        3.14      2.48 o
   1   5  26        0.32        1.85      2.09 o
   2   5  26        6.60        7.84      2.17 o
  -3   6  26        1.24        2.86      3.61 o
  -2   6  26        0.53        0.55      2.51 o
  -1   6  26        3.08        1.28      2.48 o
   0   6  26       98.19       99.27      2.66 o
   1   6  26        1.46        1.13      2.40 o
   2   6  26        7.18       12.78      2.83 o
  -2   7  26        0.03        1.33      2.61 o
  -1   7  26        8.34        9.43      2.39 o
   0   7  26       39.49       40.16      2.45 o
   1   7  26        0.04        0.68      2.57 o
  -2   8  26        0.03        2.86      2.91 o
  -1   8  26       23.94       21.44      2.67 o
   0   8  26       64.02       59.14      4.27 o
   1   8  26        0.22        3.72      2.72 o
  -4   1  27        0.99        1.90      3.26 o
  -3   1  27        7.73       11.48      4.10 o
  -2   1  27        2.39       -0.78      4.63 o
  -1   1  27        1.32        3.24      2.58 o
   0   1  27        0.05        2.78      2.63 o
   1   1  27        0.27        4.02      2.67 o
   2   1  27        1.02       -1.30      2.67 o
  -3   2  27        3.11        2.70      3.86 o
  -2   2  27        0.01        0.48      3.44 o
  -1   2  27        5.80        8.91      3.37 o
   0   2  27      301.69      314.68      6.77 o
   1   2  27       11.26       12.76      2.96 o
   2   2  27        0.03        3.09      2.10 o
  -3   3  27        9.94        9.18      3.48 o
  -2   3  27        0.33        0.72      3.03 o
  -1   3  27       14.85       15.73      2.92 o
   0   3  27       58.91       61.38      2.91 o
   1   3  27       30.50       31.87      2.28 o
   2   3  27        0.44        0.48      2.43 o
  -3   4  27        0.29        1.12      2.81 o
  -2   4  27        4.24        1.01      2.51 o
  -1   4  27       11.93       15.76      2.51 o
   0   4  27       95.63       93.59      3.11 o
   1   4  27        2.17        7.19      3.67 o
   2   4  27        0.00        3.21      2.57 o
  -3   5  27        0.24        1.08      2.64 o
  -2   5  27        0.33        0.28      2.38 o
  -1   5  27        3.76        4.08      2.20 o
   0   5  27        0.03        1.08      2.65 o
   1   5  27       11.62       11.38      2.38 o
   2   5  27        0.20        0.79      2.52 o
  -3   6  27        1.08        3.29      3.00 o
  -2   6  27        0.58        2.88      2.50 o
  -1   6  27        3.80        5.31      2.53 o
   0   6  27       53.54       55.58      2.73 o
   1   6  27        1.58        3.38      2.17 o
  -2   7  27        0.27        3.45      2.47 o
  -1   7  27        6.09        6.30      2.30 o
   0   7  27       80.69       79.86      3.05 o
   1   7  27       18.93       15.28      2.35 o
  -1   8  27        0.32        5.05      2.88 o
   0   8  27       10.36       10.00      2.42 o
  -3   0  28       18.67       20.91      7.19 o
  -2   0  28        3.78        5.39      4.54 o
  -1   0  28        1.10        2.80      4.02 o
   0   0  28        0.11       -2.69      3.86 o
   1   0  28       29.67       29.53      3.93 o
   2   0  28       10.49       11.60      3.87 o
  -3   1  28        0.04       -0.18      4.04 o
  -2   1  28        4.74        4.62      3.75 o
  -1   1  28        0.07        2.47      2.43 o
   0   1  28        0.20       -0.22      2.68 o
   1   1  28       11.65       10.75      2.41 o
   2   1  28        0.60        0.42      2.76 o
  -3   2  28       20.89       18.06      3.53 o
  -2   2  28        2.10        6.35      3.49 o
  -1   2  28        3.79        8.69      2.75 o
   0   2  28      181.02      180.36      8.83 o
   1   2  28        4.86        7.05      2.51 o
   2   2  28        5.07        4.80      2.41 o
  -3   3  28        2.41        2.24      3.50 o
  -2   3  28       13.94       10.34      2.70 o
  -1   3  28        5.03        4.84      2.48 o
   0   3  28        9.67       11.02      2.23 o
   1   3  28       87.51       80.72      3.71 o
   2   3  28        9.51       13.85      2.40 o
  -3   4  28        0.14        0.51      3.09 o
  -2   4  28        4.32        4.49      2.74 o
  -1   4  28        0.20       -1.46      2.34 o
   0   4  28       99.54       98.67      2.84 o
   1   4  28        7.48        6.74      2.28 o
   2   4  28        2.71        1.84      2.36 o
  -3   5  28        0.17        3.29      3.33 o
  -2   5  28        5.16        5.40      2.21 o
  -1   5  28        0.55        0.96      2.29 o
   0   5  28       16.91       15.44      2.56 o
   1   5  28        1.39        0.74      2.22 o
  -2   6  28        3.73        5.67      2.57 o
  -1   6  28        0.21        1.13      2.27 o
   0   6  28        3.92        5.60      2.57 o
   1   6  28        7.11        7.19      2.32 o
  -2   7  28        0.03       -0.80      2.68 o
  -1   7  28       12.24       12.64      2.37 o
   0   7  28       36.06       33.03      2.86 o
  -3   1  29        0.13        2.91      4.95 o
  -2   1  29       14.38       15.33      4.83 o
  -1   1  29       10.09        8.43      3.01 o
   0   1  29       22.73       28.06      2.50 o
   1   1  29       30.58       27.88      3.77 o
   2   1  29        0.27        1.15      2.77 o
  -3   2  29        5.21        1.76      3.16 o
  -2   2  29        1.51        5.75      4.82 o
  -1   2  29        2.32        6.63      3.01 o
   0   2  29       11.13       11.45      3.44 o
   1   2  29       19.20       23.19      3.50 o
   2   2  29        8.11       10.22      3.17 o
  -3   3  29        1.67        0.61      3.09 o
  -2   3  29       30.75       27.70      3.16 o
  -1   3  29       10.49       11.70      2.74 o
   0   3  29       23.33       21.34      2.30 o
   1   3  29        4.11        6.82      2.29 o
   2   3  29        2.27        1.46      2.34 o
  -3   4  29        0.80       -0.74      2.55 o
  -2   4  29        3.43        3.19      3.05 o
  -1   4  29        0.03       -1.57      2.37 o
   0   4  29        5.06        3.99      2.87 o
   1   4  29        0.75       -0.99      2.52 o
  -2   5  29        5.23        6.73      2.45 o
  -1   5  29        2.15        1.63      2.25 o
   0   5  29       16.44       13.50      2.82 o
   1   5  29        6.44        5.00      2.30 o
  -2   6  29       11.32        7.76      2.75 o
  -1   6  29       33.53       34.84      3.92 o
   0   6  29        1.83        3.30      2.35 o
   1   6  29        0.20        0.95      2.29 o
  -1   7  29        1.90        4.08      2.55 o
   0   7  29       11.37       14.17      3.24 o
  -3   0  30        1.98        6.05      7.19 o
  -2   0  30        0.49       -4.92      6.72 o
  -1   0  30       17.46       13.84      3.48 o
   0   0  30        4.03       -0.98      3.77 o
   1   0  30       26.47       27.32      3.54 o
   2   0  30        1.12        2.08      3.96 o
  -3   1  30        0.00        0.58      4.12 o
  -2   1  30        9.78        9.38      4.04 o
  -1   1  30       20.86       21.44      3.40 o
   0   1  30        8.78       11.60      2.81 o
   1   1  30        1.30        2.59      2.42 o
   2   1  30        0.08        2.87      3.03 o
  -3   2  30        0.01        2.67      3.13 o
  -2   2  30        5.36        5.42      3.95 o
  -1   2  30        2.01       -0.11      3.36 o
   0   2  30        0.06        2.10      3.10 o
   1   2  30       50.22       44.17      3.32 o
  -3   3  30        0.11        1.41      3.62 o
  -2   3  30       10.69        9.83      2.62 o
  -1   3  30        7.87        7.85      2.41 o
   0   3  30        3.24        6.81      2.99 o
   1   3  30        8.15        7.47      2.52 o
  -2   4  30       10.69       12.63      2.67 o
  -1   4  30        0.03        1.25      3.03 o
   0   4  30        0.04        3.17      2.56 o
   1   4  30        1.05       -2.27      2.27 o
  -2   5  30        1.28        3.52      2.53 o
  -1   5  30        2.67        2.92      2.44 o
   0   5  30        0.22       -1.25      2.75 o
   1   5  30        9.26        8.93      2.27 o
  -1   6  30        0.30        1.35      2.49 o
   0   6  30        0.00        1.08      2.21 o
  -3   1  31        0.02        2.74      3.64 o
  -2   1  31        1.34        1.47      4.28 o
  -1   1  31       10.18       12.16      3.46 o
   0   1  31        0.20       -2.77      2.77 o
   1   1  31        0.27       -1.90      3.14 o
  -2   2  31       14.60       16.36      3.40 o
  -1   2  31       38.08       34.66      3.14 o
   0   2  31       31.25       28.36      2.86 o
   1   2  31        8.36       10.63      2.63 o
  -2   3  31        0.39        2.35      2.92 o
  -1   3  31        3.99        1.47      4.07 o
   0   3  31        0.00       -0.89      2.56 o
   1   3  31        0.11        2.44      2.79 o
  -2   4  31        1.70        1.94      2.50 o
  -1   4  31        0.03        5.55      2.76 o
   0   4  31        1.29        3.04      2.71 o
   1   4  31        3.07        7.54      2.90 o
  -1   5  31        0.20       -0.03      2.41 o
   0   5  31        1.01        3.45      2.84 o
  -2   0  32        2.21       -0.43      4.82 o
  -1   0  32       40.97       34.73      7.90 o
   0   0  32        0.00        0.69      3.36 o
   1   0  32        0.64        0.78      3.46 o
  -2   1  32        4.56        1.68      3.54 o
  -1   1  32       57.94       59.95      3.72 o
   0   1  32        8.32       12.65      3.11 o
   1   1  32        0.00        2.20      2.89 o
  -2   2  32        0.26        1.15      2.85 o
  -1   2  32       78.85       74.54      4.19 o
   0   2  32       16.47       10.41      2.64 o
   1   2  32        4.52        5.32      2.74 o
  -2   3  32        6.08        7.48      2.90 o
  -1   3  32        0.37        0.08      3.06 o
   0   3  32        1.33        1.09      2.51 o
  -1   4  32        2.31        5.88      2.63 o
   0   4  32        1.01       -2.60      2.60 o
  -2   1  33        2.63        2.86      3.63 o
  -1   1  33       53.78       52.71      3.77 o
   0   1  33        9.01        9.57      2.93 o
  -2   2  33        1.41        2.92      3.61 o
  -1   2  33        9.41        4.50      4.18 o
   0   2  33        0.11        4.92      2.91 o
  -1   3  33       27.09       18.21      3.26 o
   0   3  33        5.06        4.42      2.74 o
  -1   0  34        0.01        2.76      4.27 o
  -1   1  34       24.50       23.61      4.44 o
 
